# Supplementary material for: Crystal structure of 4-methyl-N-[(4-methyl­pyridin-2-yl)carbamo­thioyl]­benzamide
Source: Acta Crystallogr E Crystallogr Commun. 2015 Feb 28;71(Pt 3):315–7. doi: 10.1107/S2056989015003412 (PMC4350712; doi:10.1107/S2056989015003412)
Supplement: Supplementary file 1 [file e-71-00315-sup1.cif]

##############################################################################
#                                                                            #
# This CIF contains the data in a paper accepted for publication in          #
# Acta Crystallographica Section E. It conforms to the requirements of       #
# Notes for Authors for Acta Crystallographica Section E, and has been       #
# peer reviewed under the auspices of the IUCr Commission on Journals.       #
#                                                                            #
# Full details of the Crystallographic Information File format               #
# are given in the paper "The Crystallographic Information File (CIF):       #
# a New Standard Archive File for Crystallography" by S. R. Hall, F. H.      #
# Allen and I. D. Brown [Acta Cryst. (1991), A47, 655-685].                  #
#                                                                            #
# The current version of the core CIF dictionary is obtainable from          #
# ftp://ftp.iucr.org/pub/cif_core.dic.                                       #
#                                                                            #
# Software is freely available for graphical display of the structure(s)     #
# in this CIF. For information consult the CIF software page                 #
# http://www.iucr.org/resources/cif/software.                                #
#                                                                            #
# This file may be used for bona fide research purposes within the           #
# scientific community so long as proper attribution is given to the journal # 
# article from which it was obtained.                                        #
#                                                                            #
##############################################################################
data_I
_audit_creation_method     SHELXL-97
_journal_date_recd_electronic     2015-02-08
_journal_date_accepted     2015-02-18
_journal_name_full     'Acta Crystallographica, Section E'
_journal_year     2015
_journal_volume     71
_journal_issue      3
_journal_page_first     315
_journal_page_last     317
_journal_paper_category     GO
_journal_paper_doi     10.1107/S2056989015003412
_journal_coeditor_code     HB7367
_publ_contact_author_name     'Farook Adam'
_publ_contact_author_address
;
School of Chemical Sciences, 11800, USM Pulau Pinang, Malaysia
;
_publ_contact_author_email     'farook@usm.my'
_publ_contact_author_fax     ?
_publ_contact_author_phone     ?
_publ_section_title
;
Crystal structure of
4-methyl-<i>N</i>-[(4-methylpyridin-2-yl)carbamothioyl]benzamide
;
loop_
    _publ_author_name
    _publ_author_footnote
    _publ_author_address
    'Adam, Farook' .
;
School of Chemical Sciences, 11800, USM Pulau Pinang,
Malaysia
;
    'Ameram, Nadiah' .
;
School of Chemical Sciences, 11800, USM Pulau Pinang,
Malaysia
;
    'Eltayeb, Naser Eltaher'
;
Additional correspondence author, e-mail:nasertaha90@hotmail.com.
;
;
College of Sciences and Arts, Rabigh, King Abdulaziz University, Saudi Arabia
and International University of Africa, Khartoum,
Sudan
;
_publ_section_synopsis
;
In the title compound, C~15~H~15~N~3~OS, intramolecular N---H...O and C---H...S
hydrogen bonds both generate <i>S</i>(6) rings. The C=O and C=S bonds lie to
opposite sides of the molecule. In the crystal, inversion dimers linked by
pairs of N---H...S hydrogen bonds generate <i>R</i>~2~^2^(8) loops.
;
_database_code_depnum_ccdc_archive     'CCDC 1050132'
_chemical_name_systematic
;
4-Methyl-<i>N</i>-[(4-methylpyridin-2-yl)carbamothioyl]benzamide
;
_chemical_name_common     ?
_chemical_formula_moiety     'C15 H15 N3 O S'
_chemical_formula_sum     'C15 H15 N3 O S'
_chemical_formula_iupac     'C15 H15 N3 O S'
_chemical_formula_weight     285.36
_chemical_melting_point     ?
_symmetry_cell_setting     monoclinic
_symmetry_space_group_name_H-M     'P 21/c'
_symmetry_space_group_name_Hall     '-P 2ybc'
loop_
    _symmetry_equiv_pos_as_xyz
    'x, y, z'
    '-x, y+1/2, -z+1/2'
    '-x, -y, -z'
    'x, -y-1/2, z-1/2'
_cell_length_a     11.5297(12)
_cell_length_b     6.1860(6)
_cell_length_c     20.657(2)
_cell_angle_alpha     90.00
_cell_angle_beta     101.431(2)
_cell_angle_gamma     90.00
_cell_volume     1444.1(3)
_cell_formula_units_Z     4
_cell_measurement_reflns_used     3960
_cell_measurement_theta_min     2.42
_cell_measurement_theta_max     25.85
_cell_measurement_temperature     294(2)
_exptl_crystal_description     'plate'
_exptl_crystal_colour     'colourless'
_exptl_crystal_size_max     0.38
_exptl_crystal_size_mid     0.34
_exptl_crystal_size_min     0.09
_exptl_crystal_density_diffrn     1.313
_exptl_crystal_density_meas     ?
_exptl_crystal_density_method     'not measured'
_exptl_crystal_F_000     600
_exptl_absorpt_coefficient_mu     0.223
_exptl_absorpt_correction_type     multi-scan
_exptl_absorpt_process_details
;
(SADABS; Bruker, 2005)
;
_exptl_absorpt_correction_T_min     0.9196
_exptl_absorpt_correction_T_max     0.9809
_exptl_special_details     ?
_diffrn_ambient_temperature     294(2)
_diffrn_radiation_type     MoK\a
_diffrn_radiation_wavelength     0.71073
_diffrn_radiation_source     'fine-focus sealed tube'
_diffrn_radiation_monochromator     graphite
_diffrn_measurement_device_type     'Bruker APEXII CCD'
_diffrn_measurement_method     '\f and \w scans'
_diffrn_detector_area_resol_mean     ?
_diffrn_reflns_number     15813
_diffrn_reflns_av_R_equivalents     0.0284
_diffrn_reflns_av_sigmaI/netI     0.0297
_diffrn_reflns_theta_min     1.80
_diffrn_reflns_theta_max     30.11
_diffrn_reflns_theta_full     30.11
_diffrn_measured_fraction_theta_max     0.994
_diffrn_measured_fraction_theta_full     0.994
_diffrn_reflns_limit_h_min     -16
_diffrn_reflns_limit_h_max     16
_diffrn_reflns_limit_k_min     -8
_diffrn_reflns_limit_k_max     8
_diffrn_reflns_limit_l_min     -29
_diffrn_reflns_limit_l_max     29
_diffrn_standards_number     0
_diffrn_standards_interval_count     ?
_diffrn_standards_interval_time     ?
_diffrn_standards_decay_%     ?
_refine_special_details
;
Refinement of <i>F</i>^2^ against ALL reflections. The weighted <i>R</i>-factor
<i>wR</i> and goodness of fit <i>S</i> are based on <i>F</i>^2^, conventional
<i>R</i>-factors <i>R</i> are based on <i>F</i>, with <i>F</i> set to zero for
negative <i>F</i>^2^. The threshold expression of <i>F</i>^2^ >
\s(<i>F</i>^2^) is used only for calculating <i>R</i>-factors(gt) <i>etc</i>.
and is not relevant to the choice of reflections for refinement.
<i>R</i>-factors based on <i>F</i>^2^ are statistically about twice as large
as those based on <i>F</i>, and <i>R</i>- factors based on ALL data will be
even larger.
;
_reflns_number_total     4233
_reflns_number_gt     2790
_reflns_threshold_expression     I>2\s(I)
_refine_ls_structure_factor_coef     Fsqd
_refine_ls_matrix_type     full
_refine_ls_R_factor_all     0.0771
_refine_ls_R_factor_gt     0.0480
_refine_ls_wR_factor_gt     0.1419
_refine_ls_wR_factor_ref     0.1636
_refine_ls_goodness_of_fit_ref     1.046
_refine_ls_restrained_S_all     1.046
_refine_ls_number_reflns     4233
_refine_ls_number_parameters     191
_refine_ls_number_restraints     0
_refine_ls_hydrogen_treatment     mixed
_refine_ls_weighting_scheme     calc
_refine_ls_weighting_details
         'calc w=1/[\s^2^(Fo^2^)+(0.0866P)^2^+0.1249P] where P=(Fo^2^+2Fc^2^)/3'
_atom_sites_solution_hydrogens     geom
_atom_sites_solution_primary     direct
_atom_sites_solution_secondary     difmap
_refine_ls_shift/su_max     0.000
_refine_ls_shift/su_mean     0.000
_refine_diff_density_max     0.271
_refine_diff_density_min     -0.191
_refine_ls_extinction_method     none
_refine_ls_extinction_coef     ?
loop_
    _atom_type_symbol
    _atom_type_description
    _atom_type_scat_dispersion_real
    _atom_type_scat_dispersion_imag
    _atom_type_scat_source
    'C' 'C' 0.0033 0.0016
                         'International Tables Vol C Tables 4.2.6.8 and 6.1.1.4'
    'H' 'H' 0.0000 0.0000
                         'International Tables Vol C Tables 4.2.6.8 and 6.1.1.4'
    'N' 'N' 0.0061 0.0033
                         'International Tables Vol C Tables 4.2.6.8 and 6.1.1.4'
    'O' 'O' 0.0106 0.0060
                         'International Tables Vol C Tables 4.2.6.8 and 6.1.1.4'
    'S' 'S' 0.1246 0.1234
                         'International Tables Vol C Tables 4.2.6.8 and 6.1.1.4'
_computing_data_collection
;
APEX2 (Bruker, 2005)
;
_computing_cell_refinement
;
SAINT (Bruker, 2005)
;
_computing_data_reduction
;
SAINT (Bruker, 2005)
;
_computing_structure_solution
;
SHELXTL (Sheldrick, 2008)
;
_computing_structure_refinement
;
SHELXTL (Sheldrick, 2008)
;
_computing_molecular_graphics
;
SHELXTL (Sheldrick, 2008)
;
_computing_publication_material
;
SHELXTL (Sheldrick, 2008) and PLATON (Spek, 2009)
;
loop_
    _atom_site_type_symbol
    _atom_site_label
    _atom_site_fract_x
    _atom_site_fract_y
    _atom_site_fract_z
    _atom_site_U_iso_or_equiv
    _atom_site_adp_type
    _atom_site_calc_flag
    _atom_site_refinement_flags
    _atom_site_occupancy
    _atom_site_symmetry_multiplicity
    _atom_site_disorder_assembly
    _atom_site_disorder_group
    S S1 0.47752(4) 0.82687(9) 0.41107(2) 0.0655(2) Uani d . 1 1 . .
    O O1 0.10758(10) 1.0358(2) 0.43058(7) 0.0664(4) Uani d . 1 1 . .
    N N1 0.30931(13) 1.0520(2) 0.44717(7) 0.0489(3) Uani d . 1 1 . .
    N N2 0.24183(13) 0.7757(3) 0.37524(7) 0.0499(3) Uani d . 1 1 . .
    N N3 0.11827(13) 0.5315(3) 0.31789(8) 0.0656(4) Uani d . 1 1 . .
    C C1 0.11290(16) 1.3270(3) 0.53813(9) 0.0549(4) Uani d . 1 1 . .
    H H1A 0.0514 1.2271 0.5317 0.066 Uiso calc R 1 1 . .
    C C2 0.11387(17) 1.4947(3) 0.58230(9) 0.0618(5) Uani d . 1 1 . .
    H H2A 0.0534 1.5049 0.6060 0.074 Uiso calc R 1 1 . .
    C C3 0.20271(18) 1.6472(3) 0.59200(9) 0.0585(5) Uani d . 1 1 . .
    C C4 0.29222(18) 1.6283(3) 0.55643(9) 0.0595(5) Uani d . 1 1 . .
    H H4A 0.3525 1.7306 0.5622 0.071 Uiso calc R 1 1 . .
    C C5 0.29362(16) 1.4598(3) 0.51247(8) 0.0525(4) Uani d . 1 1 . .
    H H5A 0.3547 1.4492 0.4892 0.063 Uiso calc R 1 1 . .
    C C6 0.20408(14) 1.3073(3) 0.50317(8) 0.0463(4) Uani d . 1 1 . .
    C C7 0.20039(14) 1.1224(3) 0.45721(8) 0.0481(4) Uani d . 1 1 . .
    C C8 0.33584(14) 0.8813(3) 0.40921(7) 0.0456(4) Uani d . 1 1 . .
    C C9 0.23136(14) 0.5873(3) 0.33544(7) 0.0485(4) Uani d . 1 1 . .
    C C10 0.32251(15) 0.4763(3) 0.31581(8) 0.0546(4) Uani d . 1 1 . .
    H H10A 0.4004 0.5224 0.3292 0.065 Uiso calc R 1 1 . .
    C C11 0.29672(18) 0.2966(3) 0.27621(8) 0.0549(4) Uani d . 1 1 . .
    C C12 0.18012(19) 0.2358(4) 0.25798(10) 0.0673(5) Uani d . 1 1 . .
    H H12A 0.1591 0.1146 0.2316 0.081 Uiso calc R 1 1 . .
    C C13 0.0953(2) 0.3570(4) 0.27931(12) 0.0766(6) Uani d . 1 1 . .
    H H13A 0.0167 0.3150 0.2661 0.092 Uiso calc R 1 1 . .
    C C14 0.2033(3) 1.8322(4) 0.64013(11) 0.0836(7) Uani d . 1 1 . .
    H H14A 0.2708 1.9228 0.6397 0.125 Uiso calc R 1 1 . .
    H H14B 0.2073 1.7754 0.6838 0.125 Uiso calc R 1 1 . .
    H H14C 0.1322 1.9156 0.6274 0.125 Uiso calc R 1 1 . .
    C C15 0.3924(2) 0.1738(4) 0.25264(13) 0.0834(7) Uani d . 1 1 . .
    H H15A 0.4636 0.1785 0.2858 0.125 Uiso calc R 1 1 . .
    H H15B 0.4068 0.2380 0.2126 0.125 Uiso calc R 1 1 . .
    H H15C 0.3682 0.0262 0.2443 0.125 Uiso calc R 1 1 . .
    H H1N2 0.181(2) 0.810(4) 0.3871(12) 0.083(7) Uiso d . 1 1 . .
    H H1N1 0.3673(18) 1.100(3) 0.4720(10) 0.055(5) Uiso d . 1 1 . .
loop_
    _atom_site_aniso_label
    _atom_site_aniso_U_11
    _atom_site_aniso_U_22
    _atom_site_aniso_U_33
    _atom_site_aniso_U_12
    _atom_site_aniso_U_13
    _atom_site_aniso_U_23
    S1 0.0427(3) 0.0886(4) 0.0651(3) -0.0032(2) 0.0107(2) -0.0266(2)
    O1 0.0437(7) 0.0727(10) 0.0793(9) 0.0008(6) 0.0035(6) -0.0220(7)
    N1 0.0440(7) 0.0525(9) 0.0488(7) -0.0028(6) 0.0057(6) -0.0086(6)
    N2 0.0429(7) 0.0548(9) 0.0498(7) 0.0016(6) 0.0040(6) -0.0088(6)
    N3 0.0508(8) 0.0691(11) 0.0723(10) -0.0025(8) 0.0012(7) -0.0189(8)
    C1 0.0478(9) 0.0604(11) 0.0555(9) 0.0019(8) 0.0083(7) -0.0018(8)
    C2 0.0624(11) 0.0725(13) 0.0510(9) 0.0149(10) 0.0124(8) -0.0027(8)
    C3 0.0731(12) 0.0516(11) 0.0464(9) 0.0149(9) 0.0011(8) 0.0002(7)
    C4 0.0701(12) 0.0457(10) 0.0602(10) -0.0014(9) 0.0066(9) 0.0008(8)
    C5 0.0597(10) 0.0466(10) 0.0520(9) 0.0011(8) 0.0127(7) 0.0038(7)
    C6 0.0475(8) 0.0447(9) 0.0452(8) 0.0044(7) 0.0053(6) 0.0016(6)
    C7 0.0454(8) 0.0494(10) 0.0480(8) 0.0005(7) 0.0054(7) -0.0004(7)
    C8 0.0457(8) 0.0501(9) 0.0401(7) -0.0016(7) 0.0064(6) -0.0001(6)
    C9 0.0495(9) 0.0526(10) 0.0407(7) -0.0004(7) 0.0029(6) -0.0006(7)
    C10 0.0548(10) 0.0566(11) 0.0534(9) -0.0008(8) 0.0131(7) -0.0033(8)
    C11 0.0730(12) 0.0469(10) 0.0460(8) 0.0014(8) 0.0148(8) 0.0007(7)
    C12 0.0770(13) 0.0601(12) 0.0648(11) -0.0072(10) 0.0138(10) -0.0136(9)
    C13 0.0624(12) 0.0760(15) 0.0862(14) -0.0093(10) 0.0022(10) -0.0282(12)
    C14 0.114(2) 0.0673(15) 0.0669(13) 0.0168(12) 0.0112(13) -0.0144(10)
    C15 0.0940(17) 0.0733(16) 0.0907(16) 0.0025(12) 0.0374(14) -0.0172(12)
_geom_special_details
;
All e.s.d.'s (except the e.s.d. in the dihedral angle between two l.s. planes)
are estimated using the full covariance matrix. The cell e.s.d.'s are taken
into account individually in the estimation of e.s.d.'s in distances, angles
and torsion angles; correlations between e.s.d.'s in cell parameters are only
used when they are defined by crystal symmetry. An approximate (isotropic)
treatment of cell e.s.d.'s is used for estimating e.s.d.'s involving l.s.
planes.
;
loop_
    _geom_bond_atom_site_label_1
    _geom_bond_atom_site_label_2
    _geom_bond_site_symmetry_2
    _geom_bond_distance
    _geom_bond_publ_flag
    S1 C8 . 1.6609(16) ?
    O1 C7 . 1.225(2) ?
    N1 C7 . 1.383(2) ?
    N1 C8 . 1.385(2) ?
    N1 H1N1 . 0.81(2) ?
    N2 C8 . 1.339(2) ?
    N2 C9 . 1.417(2) ?
    N2 H1N2 . 0.82(2) ?
    N3 C9 . 1.328(2) ?
    N3 C13 . 1.337(3) ?
    C1 C2 . 1.380(3) ?
    C1 C6 . 1.394(2) ?
    C1 H1A . 0.9300 ?
    C2 C3 . 1.378(3) ?
    C2 H2A . 0.9300 ?
    C3 C4 . 1.385(3) ?
    C3 C14 . 1.515(3) ?
    C4 C5 . 1.385(3) ?
    C4 H4A . 0.9300 ?
    C5 C6 . 1.384(2) ?
    C5 H5A . 0.9300 ?
    C6 C7 . 1.482(2) ?
    C9 C10 . 1.382(2) ?
    C10 C11 . 1.377(3) ?
    C10 H10A . 0.9300 ?
    C11 C12 . 1.375(3) ?
    C11 C15 . 1.498(3) ?
    C12 C13 . 1.373(3) ?
    C12 H12A . 0.9300 ?
    C13 H13A . 0.9300 ?
    C14 H14A . 0.9600 ?
    C14 H14B . 0.9600 ?
    C14 H14C . 0.9600 ?
    C15 H15A . 0.9600 ?
    C15 H15B . 0.9600 ?
    C15 H15C . 0.9600 ?
loop_
    _geom_angle_atom_site_label_1
    _geom_angle_atom_site_label_2
    _geom_angle_atom_site_label_3
    _geom_angle_site_symmetry_1
    _geom_angle_site_symmetry_3
    _geom_angle
    _geom_angle_publ_flag
    C7 N1 C8 . . 129.34(15) ?
    C7 N1 H1N1 . . 116.6(14) ?
    C8 N1 H1N1 . . 112.9(14) ?
    C8 N2 C9 . . 132.25(15) ?
    C8 N2 H1N2 . . 111.7(17) ?
    C9 N2 H1N2 . . 114.2(17) ?
    C9 N3 C13 . . 116.14(17) ?
    C2 C1 C6 . . 120.01(18) ?
    C2 C1 H1A . . 120.0 ?
    C6 C1 H1A . . 120.0 ?
    C3 C2 C1 . . 121.29(17) ?
    C3 C2 H2A . . 119.4 ?
    C1 C2 H2A . . 119.4 ?
    C2 C3 C4 . . 118.38(17) ?
    C2 C3 C14 . . 121.3(2) ?
    C4 C3 C14 . . 120.3(2) ?
    C5 C4 C3 . . 121.21(18) ?
    C5 C4 H4A . . 119.4 ?
    C3 C4 H4A . . 119.4 ?
    C6 C5 C4 . . 119.94(17) ?
    C6 C5 H5A . . 120.0 ?
    C4 C5 H5A . . 120.0 ?
    C5 C6 C1 . . 119.15(16) ?
    C5 C6 C7 . . 122.77(15) ?
    C1 C6 C7 . . 118.08(15) ?
    O1 C7 N1 . . 122.22(16) ?
    O1 C7 C6 . . 122.46(15) ?
    N1 C7 C6 . . 115.31(15) ?
    N2 C8 N1 . . 114.97(14) ?
    N2 C8 S1 . . 127.11(13) ?
    N1 C8 S1 . . 117.91(12) ?
    N3 C9 C10 . . 123.61(16) ?
    N3 C9 N2 . . 109.77(15) ?
    C10 C9 N2 . . 126.61(15) ?
    C11 C10 C9 . . 119.22(17) ?
    C11 C10 H10A . . 120.4 ?
    C9 C10 H10A . . 120.4 ?
    C12 C11 C10 . . 117.90(18) ?
    C12 C11 C15 . . 121.03(18) ?
    C10 C11 C15 . . 121.07(19) ?
    C13 C12 C11 . . 118.87(19) ?
    C13 C12 H12A . . 120.6 ?
    C11 C12 H12A . . 120.6 ?
    N3 C13 C12 . . 124.3(2) ?
    N3 C13 H13A . . 117.9 ?
    C12 C13 H13A . . 117.9 ?
    C3 C14 H14A . . 109.5 ?
    C3 C14 H14B . . 109.5 ?
    H14A C14 H14B . . 109.5 ?
    C3 C14 H14C . . 109.5 ?
    H14A C14 H14C . . 109.5 ?
    H14B C14 H14C . . 109.5 ?
    C11 C15 H15A . . 109.5 ?
    C11 C15 H15B . . 109.5 ?
    H15A C15 H15B . . 109.5 ?
    C11 C15 H15C . . 109.5 ?
    H15A C15 H15C . . 109.5 ?
    H15B C15 H15C . . 109.5 ?
loop_
    _geom_torsion_atom_site_label_1
    _geom_torsion_atom_site_label_2
    _geom_torsion_atom_site_label_3
    _geom_torsion_atom_site_label_4
    _geom_torsion_site_symmetry_1
    _geom_torsion_site_symmetry_2
    _geom_torsion_site_symmetry_3
    _geom_torsion_site_symmetry_4
    _geom_torsion
    _geom_torsion_publ_flag
    C6 C1 C2 C3 . . . . 1.2(3) ?
    C1 C2 C3 C4 . . . . -0.3(3) ?
    C1 C2 C3 C14 . . . . 179.57(18) ?
    C2 C3 C4 C5 . . . . -0.5(3) ?
    C14 C3 C4 C5 . . . . 179.64(17) ?
    C3 C4 C5 C6 . . . . 0.4(3) ?
    C4 C5 C6 C1 . . . . 0.5(3) ?
    C4 C5 C6 C7 . . . . -179.68(16) ?
    C2 C1 C6 C5 . . . . -1.2(3) ?
    C2 C1 C6 C7 . . . . 178.91(16) ?
    C8 N1 C7 O1 . . . . -1.1(3) ?
    C8 N1 C7 C6 . . . . 177.94(15) ?
    C5 C6 C7 O1 . . . . -152.85(18) ?
    C1 C6 C7 O1 . . . . 27.0(2) ?
    C5 C6 C7 N1 . . . . 28.1(2) ?
    C1 C6 C7 N1 . . . . -152.03(16) ?
    C9 N2 C8 N1 . . . . -174.80(16) ?
    C9 N2 C8 S1 . . . . 4.2(3) ?
    C7 N1 C8 N2 . . . . 3.2(3) ?
    C7 N1 C8 S1 . . . . -175.97(14) ?
    C13 N3 C9 C10 . . . . 0.3(3) ?
    C13 N3 C9 N2 . . . . 179.18(18) ?
    C8 N2 C9 N3 . . . . 173.13(18) ?
    C8 N2 C9 C10 . . . . -8.0(3) ?
    N3 C9 C10 C11 . . . . -0.4(3) ?
    N2 C9 C10 C11 . . . . -179.18(16) ?
    C9 C10 C11 C12 . . . . 0.0(3) ?
    C9 C10 C11 C15 . . . . 178.80(19) ?
    C10 C11 C12 C13 . . . . 0.7(3) ?
    C15 C11 C12 C13 . . . . -178.2(2) ?
    C9 N3 C13 C12 . . . . 0.4(4) ?
    C11 C12 C13 N3 . . . . -0.9(4) ?
loop_
    _geom_hbond_atom_site_label_D
    _geom_hbond_atom_site_label_H
    _geom_hbond_atom_site_label_A
    _geom_hbond_site_symmetry_A
    _geom_hbond_distance_DH
    _geom_hbond_distance_HA
    _geom_hbond_distance_DA
    _geom_hbond_angle_DHA
    _geom_hbond_publ_flag
    N2 H1N2 O1 . 0.82(2) 1.94(2) 2.644(2) 144(2) yes
    N1 H1N1 S1 3_676 0.81(2) 2.74(2) 3.5106(15) 157.8(18) yes
    C10 H10A S1 . 0.93 2.57 3.2211(19) 127 yes
_iucr_refine_instructions_details
;
TITL mo_p1_0m in P2(1)/c (RT)
CELL 0.71073  11.52970   6.18600  20.65660  90.0000 101.4309  90.0000
ZERR    4.00   0.00120   0.00060   0.00220   0.0000   0.0020   0.0000
LATT  1
SYMM -X, 0.5+Y, 0.5-Z
SFAC C H N O S
UNIT 60 60 12 4 4
TEMP 21.000
SIZE 0.087 0.336 0.382
L.S. 10
BOND $H
FMAP 2 2 60
PLAN 20
OMIT 3 4 6
OMIT 4 4 3
OMIT 4 4 4
ACTA
CONF
WGHT    0.086600    0.124900
FVAR       0.58750
S1    5    0.477517    0.826875    0.411071    11.00000    0.04273    0.08861 =
         0.06511   -0.02659    0.01068   -0.00324
O1    4    0.107576    1.035760    0.430583    11.00000    0.04369    0.07267 =
         0.07927   -0.02196    0.00351    0.00076
N1    3    0.309308    1.051981    0.447172    11.00000    0.04396    0.05248 =
         0.04876   -0.00858    0.00568   -0.00283
N2    3    0.241832    0.775669    0.375241    11.00000    0.04289    0.05481 =
         0.04981   -0.00879    0.00398    0.00156
N3    3    0.118267    0.531507    0.317886    11.00000    0.05085    0.06910 =
         0.07232   -0.01894    0.00125   -0.00249
C1    1    0.112903    1.326963    0.538130    11.00000    0.04783    0.06045 =
         0.05555   -0.00178    0.00826    0.00186
AFIX  43
H1A   2    0.051406    1.227070    0.531697    11.00000   -1.20000
AFIX   0
C2    1    0.113868    1.494667    0.582296    11.00000    0.06242    0.07246 =
         0.05099   -0.00266    0.01243    0.01489
AFIX  43
H2A   2    0.053376    1.504903    0.605974    11.00000   -1.20000
AFIX   0
C3    1    0.202705    1.647238    0.591997    11.00000    0.07310    0.05164 =
         0.04636    0.00018    0.00107    0.01488
C4    1    0.292217    1.628294    0.556429    11.00000    0.07007    0.04567 =
         0.06025    0.00081    0.00661   -0.00143
AFIX  43
H4A   2    0.352475    1.730637    0.562185    11.00000   -1.20000
AFIX   0
C5    1    0.293618    1.459802    0.512470    11.00000    0.05974    0.04663 =
         0.05196    0.00379    0.01274    0.00113
AFIX  43
H5A   2    0.354691    1.449153    0.489219    11.00000   -1.20000
AFIX   0
C6    1    0.204076    1.307289    0.503167    11.00000    0.04747    0.04468 =
         0.04523    0.00159    0.00529    0.00438
C7    1    0.200391    1.122384    0.457207    11.00000    0.04539    0.04942 =
         0.04797   -0.00042    0.00545    0.00054
C8    1    0.335835    0.881339    0.409206    11.00000    0.04566    0.05009 =
         0.04011   -0.00015    0.00643   -0.00160
C9    1    0.231361    0.587319    0.335442    11.00000    0.04953    0.05264 =
         0.04074   -0.00058    0.00286   -0.00044
C10   1    0.322514    0.476340    0.315814    11.00000    0.05476    0.05656 =
         0.05341   -0.00330    0.01314   -0.00078
AFIX  43
H10A  2    0.400359    0.522432    0.329187    11.00000   -1.20000
AFIX   0
C11   1    0.296724    0.296636    0.276205    11.00000    0.07298    0.04689 =
         0.04600    0.00072    0.01485    0.00139
C12   1    0.180125    0.235800    0.257980    11.00000    0.07699    0.06007 =
         0.06476   -0.01361    0.01385   -0.00719
AFIX  43
H12A  2    0.159084    0.114565    0.231645    11.00000   -1.20000
AFIX   0
C13   1    0.095294    0.357029    0.279310    11.00000    0.06239    0.07601 =
         0.08615   -0.02824    0.00219   -0.00927
AFIX  43
H13A  2    0.016718    0.315032    0.266058    11.00000   -1.20000
AFIX   0
C14   1    0.203300    1.832193    0.640134    11.00000    0.11387    0.06732 =
         0.06686   -0.01439    0.01117    0.01676
AFIX 137
H14A  2    0.270768    1.922759    0.639733    11.00000   -1.50000
H14B  2    0.207298    1.775445    0.683777    11.00000   -1.50000
H14C  2    0.132212    1.915577    0.627397    11.00000   -1.50000
AFIX   0
C15   1    0.392435    0.173818    0.252637    11.00000    0.09395    0.07333 =
         0.09067   -0.01716    0.03742    0.00251
AFIX 137
H15A  2    0.463635    0.178501    0.285822    11.00000   -1.50000
H15B  2    0.406766    0.238011    0.212643    11.00000   -1.50000
H15C  2    0.368227    0.026250    0.244345    11.00000   -1.50000
AFIX   0
H1N2  2    0.180564    0.810489    0.387135    11.00000    0.08266
H1N1  2    0.367331    1.100081    0.472023    11.00000    0.05548
HKLF 4
REM  mo_p1_0m in P2(1)/c (RT)
REM R1 =  0.0480 for   2790 Fo > 4sig(Fo)  and  0.0771 for all   4233 data
REM    191 parameters refined using      0 restraints
END
WGHT      0.0865      0.1247
REM Highest difference peak  0.271,  deepest hole -0.191,  1-sigma level  0.042
Q1    1   0.4009  0.8572  0.4006  11.00000  0.05    0.27
Q2    1   0.1613  1.3242  0.5182  11.00000  0.05    0.26
Q3    1   0.2037  1.2136  0.4855  11.00000  0.05    0.22
Q4    1   0.2051  1.9870  0.6209  11.00000  0.05    0.21
Q5    1   0.2802  1.8198  0.6794  11.00000  0.05    0.21
Q6    1   0.1272  1.8044  0.6607  11.00000  0.05    0.20
Q7    1   0.2608  1.0952  0.4440  11.00000  0.05    0.19
Q8    1   0.3477  0.0960  0.2002  11.00000  0.05    0.19
Q9    1   0.4974  0.8161  0.3613  11.00000  0.05    0.19
Q10   1   0.3168  1.0209  0.4198  11.00000  0.05    0.18
Q11   1   0.1463  1.0900  0.4199  11.00000  0.05    0.18
Q12   1   0.2951  0.8382  0.3798  11.00000  0.05    0.17
Q13   1   0.2955  1.5085  0.5487  11.00000  0.05    0.16
Q14   1   0.2809  0.4823  0.3404  11.00000  0.05    0.16
Q15   1   0.2581  1.6054  0.5798  11.00000  0.05    0.16
Q16   1   0.1943  1.7737  0.6052  11.00000  0.05    0.15
Q17   1   0.1806  1.8136  0.6344  11.00000  0.05    0.15
Q18   1   0.2765  1.5730  0.5251  11.00000  0.05    0.14
Q19   1   0.1255  1.0022  0.4559  11.00000  0.05    0.14
Q20   1   0.1192  0.9193  0.4177  11.00000  0.05    0.14
;
