# Supplementary material for: Crystal structure of 4-methyl-N-[(4-methyl­pyridin-2-yl)carbamo­thioyl]­benzamide
Source: Acta Crystallogr E Crystallogr Commun. 2015 Feb 28;71(Pt 3):315–7. doi: 10.1107/S2056989015003412 (PMC4350712; doi:10.1107/S2056989015003412)
Supplement: Supplementary file 2 [file e-71-00315-Isup2.hkl]

# 
# h,k,l, Fc-squared, Fo-squared, sigma(Fo-squared) and status flag 
# 
data_I
_shelx_title ' mo_p1_0m in P2(1)/c (RT)' 
_shelx_refln_list_code          4 
_shelx_F_calc_maximum      165.43 
_exptl_crystal_F_000       600.00 
_reflns_d_resolution_high  0.7083 
 
loop_ 
 _symmetry_equiv_pos_as_xyz 
 'x, y, z' 
 '-x, y+1/2, -z+1/2' 
 '-x, -y, -z' 
 'x, -y-1/2, z-1/2' 
 
_cell_length_a    11.5297 
_cell_length_b     6.1860 
_cell_length_c    20.6566 
_cell_angle_alpha  90.000 
_cell_angle_beta  101.431 
_cell_angle_gamma  90.000 
 
_shelx_F_squared_multiplier     1.000 
 
loop_ 
 _refln_index_h 
 _refln_index_k 
 _refln_index_l 
 _refln_F_squared_calc 
 _refln_F_squared_meas 
 _refln_F_squared_sigma 
 _refln_observed_status 
   1   0   0       42.89       15.64      0.97 o 
   2   0   0    17942.05    17988.50    229.77 o 
   3   0   0     4281.72     4663.84     59.93 o 
   4   0   0        0.68        0.55      0.45 o 
   5   0   0     4805.95     4901.73     63.71 o 
   6   0   0      189.54      186.48      4.75 o 
   7   0   0      569.22      452.75      7.98 o 
   8   0   0       18.61       18.79      1.68 o 
   9   0   0      646.50      585.41     10.42 o 
  10   0   0     1001.72      999.61     19.03 o 
  11   0   0       24.79       25.42      2.90 o 
  12   0   0       96.39       97.61     10.19 o 
  13   0   0        3.97       -0.11      2.97 o 
  14   0   0       80.79       87.58     10.07 o 
  15   0   0        0.50        1.47      3.43 o 
   1   1   0      176.64      206.48      2.89 o 
   2   1   0     1038.73     1143.87     13.57 o 
   3   1   0     1879.91     1737.61     14.51 o 
   4   1   0      661.72      668.95      6.54 o 
   5   1   0     1480.20     1546.40     15.06 o 
   6   1   0       53.74       60.14      1.47 o 
   7   1   0      194.54      187.22      3.05 o 
   8   1   0      448.98      406.50      5.42 o 
   9   1   0     1005.58      932.52     11.45 o 
  10   1   0       60.51       63.79      3.26 o 
  11   1   0        3.93       -0.72      1.46 o 
  12   1   0      199.36      200.26      7.12 o 
  13   1   0       70.79       85.25      6.84 o 
  14   1   0       16.40       23.66      5.85 o 
  15   1   0       20.77       23.18      5.35 o 
   0   2   0      131.54      133.66      5.82 o 
   1   2   0      963.31     1009.03     16.34 o 
   2   2   0        6.86        5.44      0.57 o 
   3   2   0     2224.21     2301.49     26.92 o 
   4   2   0     2736.17     2835.26     30.24 o 
   5   2   0     1970.47     2059.22     19.45 o 
   6   2   0       41.68       38.80      1.40 o 
   7   2   0      427.51      465.67      7.39 o 
   8   2   0        0.78        0.96      0.72 o 
   9   2   0      211.43      216.39      5.32 o 
  10   2   0       15.84       21.18      4.11 o 
  11   2   0       15.86       15.08      2.33 o 
  12   2   0        4.49        4.11      1.87 o 
  13   2   0        1.70       -0.65      2.17 o 
  14   2   0        1.59        2.39      2.67 o 
  15   2   0        5.31       -0.44      2.59 o 
   1   3   0        2.37        2.50      1.07 o 
   2   3   0       19.06       25.70      1.28 o 
   3   3   0       13.49       18.09      1.04 o 
   4   3   0      160.54      154.57      8.53 o 
   5   3   0       22.78       23.90      0.93 o 
   6   3   0       58.07       55.98      1.65 o 
   7   3   0       12.89       17.68      1.75 o 
   8   3   0       13.29       17.02      1.84 o 
   9   3   0        1.30       -1.05      1.05 o 
  10   3   0        0.97        0.63      1.22 o 
  11   3   0        4.49        3.10      1.57 o 
  12   3   0        2.78        1.71      2.66 o 
  13   3   0        5.51        6.62      2.08 o 
  14   3   0        2.76        0.44      2.35 o 
   0   4   0        4.77        4.53      1.46 o 
   1   4   0      136.56      145.76      4.32 o 
   2   4   0        0.99        2.62      1.14 o 
   3   4   0       25.58       25.50      1.48 o 
   4   4   0      126.61       46.57      6.00 o 
   6   4   0       16.47       13.66      1.15 o 
   7   4   0      134.97      125.91      4.58 o 
   8   4   0       19.26       15.25      2.10 o 
   9   4   0        0.23        0.15      0.83 o 
  10   4   0        1.36        0.98      2.21 o 
  11   4   0        4.63        1.52      1.36 o 
  12   4   0        1.36       -0.87      1.41 o 
  13   4   0        0.00       -0.98      1.55 o 
  14   4   0        5.10        8.02      2.62 o 
   1   5   0      197.52      221.05      5.35 o 
   2   5   0      133.75      136.95      3.91 o 
   3   5   0       42.33       38.91      2.14 o 
   4   5   0       40.50       41.51      3.01 o 
   5   5   0        1.13       -0.18      2.69 o 
   6   5   0       97.47      114.26     10.26 o 
   7   5   0      302.54      343.52     18.40 o 
   8   5   0        1.21       -1.44      3.10 o 
   9   5   0       14.38       23.29      6.51 o 
  10   5   0       18.67       13.50      3.96 o 
  11   5   0       16.99       13.38      2.14 o 
  12   5   0        5.91        7.23      4.30 o 
  13   5   0        2.66        5.17      4.13 o 
   0   6   0      177.40      197.77      6.38 o 
   1   6   0        3.28        2.75      1.06 o 
   2   6   0       44.87       52.49      3.21 o 
   3   6   0       50.49       52.52      7.86 o 
   4   6   0        7.86        4.94      4.04 o 
   5   6   0       35.44       39.10      7.81 o 
   6   6   0        2.65        3.06      3.94 o 
   7   6   0        3.95        0.92      3.71 o 
   8   6   0        3.41        7.12      5.43 o 
   9   6   0        4.07        7.75      6.08 o 
  10   6   0       21.39       27.82      8.28 o 
  11   6   0        0.23       13.44      6.94 o 
   1   7   0       72.63       74.66      4.74 o 
   2   7   0       24.96       34.61      3.76 o 
   3   7   0        7.53        2.87      2.31 o 
   4   7   0       87.21      100.64     11.75 o 
   5   7   0        2.76        4.74      4.67 o 
   6   7   0        8.55        8.59      5.61 o 
   7   7   0        2.57        0.11      5.00 o 
   8   7   0        0.10        4.62      5.82 o 
   9   7   0        8.71       17.18      6.85 o 
   1   8   0        1.84        4.98      3.20 o 
   2   8   0        1.11        2.84      2.03 o 
   3   8   0        0.23       -2.14      2.14 o 
   4   8   0        2.20        1.43      2.27 o 
   5   8   0        0.99        1.63      2.50 o 
   6   8   0        0.51       -0.08      2.81 o 
 -15   1   1        0.29       -1.75      2.63 o 
 -14   1   1        0.50       -2.42      2.42 o 
 -13   1   1        0.41        1.70      3.79 o 
 -12   1   1       12.93        9.51      2.05 o 
 -11   1   1       20.06       20.34      2.31 o 
 -10   1   1       62.83       56.32      2.48 o 
  -9   1   1        0.64        2.68      0.88 o 
  -8   1   1        0.94        2.53      0.72 o 
  -7   1   1      503.68      467.91      5.78 o 
  -6   1   1      290.31      309.31      4.06 o 
  -5   1   1       18.30       14.10      0.76 o 
  -4   1   1      303.69      277.98      3.23 o 
  -3   1   1      616.84      761.72      7.10 o 
  -2   1   1     2135.36     2124.88     27.15 o 
  -1   1   1      621.66      733.71      9.32 o 
   0   1   1        6.05        4.74      0.70 o 
   1   1   1     1476.09     1334.29     16.98 o 
   2   1   1      126.86      179.27      2.47 o 
   3   1   1        1.76        4.17      0.37 o 
   4   1   1       20.07       19.98      0.87 o 
   5   1   1       11.99       13.47      0.75 o 
   6   1   1      182.75      189.76      3.02 o 
   7   1   1       23.80       25.25      1.27 o 
   8   1   1        7.13        7.19      0.98 o 
   9   1   1       15.92       13.56      1.38 o 
  10   1   1       62.40       61.84      2.91 o 
  11   1   1       25.83       26.97      2.96 o 
  12   1   1       13.03        8.64      2.69 o 
  13   1   1        5.91        7.10      2.76 o 
  14   1   1       32.86       30.21      5.80 o 
  15   1   1        6.67        3.69      3.06 o 
 -15   2   1       20.91       28.04      4.82 o 
 -14   2   1       31.61       30.40      4.32 o 
 -13   2   1       61.42       69.25      5.80 o 
 -12   2   1        5.29        4.34      1.96 o 
 -11   2   1       23.74       20.76      2.64 o 
 -10   2   1       59.27       49.63      2.81 o 
  -9   2   1      189.18      185.58      4.86 o 
  -8   2   1      361.26      350.41      6.21 o 
  -7   2   1       33.94       37.09      1.43 o 
  -6   2   1        0.01        0.60      0.33 o 
  -5   2   1      470.56      524.59      5.76 o 
  -4   2   1      120.86      128.62      2.14 o 
  -3   2   1     1067.06     1079.84     14.39 o 
  -2   2   1       64.17       62.74      2.02 o 
  -1   2   1      495.77      538.81      8.11 o 
   0   2   1       34.33       42.54      3.45 o 
   1   2   1      135.37      193.67      6.31 o 
   2   2   1      726.06      762.05     10.04 o 
   3   2   1      150.60      191.14      2.36 o 
   4   2   1      462.69      519.72      7.05 o 
   5   2   1     1062.72      977.64     10.64 o 
   6   2   1      666.39      700.89      7.71 o 
   7   2   1      160.47      137.36      2.99 o 
   8   2   1      118.95      104.74      2.97 o 
   9   2   1      322.19      305.25      7.86 o 
  10   2   1       41.29       48.38      3.54 o 
  11   2   1        0.06       -0.10      1.33 o 
  12   2   1       47.25       51.14      4.04 o 
  13   2   1       36.02       33.81      4.38 o 
  14   2   1       16.71       18.36      3.79 o 
  15   2   1        1.23        2.54      2.84 o 
 -15   3   1        5.13        4.26      4.17 o 
 -14   3   1        9.22       20.72      3.53 o 
 -13   3   1        3.59        1.58      1.91 o 
 -12   3   1       53.21       52.67      4.53 o 
 -11   3   1       18.24       17.48      2.43 o 
 -10   3   1       12.18        4.40      1.49 o 
  -9   3   1      191.64      196.20      5.81 o 
  -8   3   1      139.77      125.73      3.47 o 
  -7   3   1      265.54      276.65      6.22 o 
  -6   3   1      227.27      207.40      3.21 o 
  -5   3   1       44.71       40.02      1.23 o 
  -4   3   1     1123.78     1100.04     17.15 o 
  -3   3   1      281.92      233.10      4.35 o 
  -2   3   1     1510.64     1461.98     45.25 o 
  -1   3   1     1976.79     2027.36     32.20 o 
   0   3   1      331.03      325.03      6.88 o 
   1   3   1      298.29      286.39     10.87 o 
   2   3   1        2.22        4.74      0.77 o 
   3   3   1       50.46       50.91      2.19 o 
   4   3   1        6.97        4.29      0.50 o 
   5   3   1       42.21       51.96      1.38 o 
   6   3   1      177.18      181.06      5.58 o 
   7   3   1        0.80        0.26      0.82 o 
   8   3   1        0.28       -0.20      1.77 o 
   9   3   1       11.51        8.77      1.67 o 
  10   3   1       57.44       47.72      3.34 o 
  11   3   1        2.29        1.97      1.56 o 
  12   3   1        6.56        6.76      2.02 o 
  13   3   1       21.24       18.36      4.09 o 
  14   3   1       27.72       31.71      5.07 o 
 -14   4   1        9.65        5.03      2.06 o 
 -13   4   1       24.65       32.00      3.09 o 
 -12   4   1       21.66       21.46      2.40 o 
 -11   4   1       56.47       54.92      3.19 o 
 -10   4   1        2.65        1.06      1.07 o 
  -9   4   1       56.63       57.74      3.17 o 
  -8   4   1       60.49       53.48      3.45 o 
  -7   4   1        0.80       -0.21      0.95 o 
  -6   4   1      130.63      146.50     19.35 o 
  -5   4   1      116.37      103.10      3.45 o 
  -4   4   1        2.52        2.71      0.79 o 
  -3   4   1        0.47        0.54      0.60 o 
  -2   4   1      137.65      153.55      4.73 o 
  -1   4   1      506.72      525.49      9.09 o 
   0   4   1      501.13      523.08     10.61 o 
   1   4   1      423.19      477.86      9.86 o 
   2   4   1      184.87      201.67      4.40 o 
   3   4   1      180.63      181.68      4.56 o 
   4   4   1      401.16      404.40      7.45 o 
   5   4   1      490.93      455.92     14.15 o 
   6   4   1       30.36       32.90      3.41 o 
   7   4   1        4.12        3.27      1.17 o 
   8   4   1      363.51      336.54     13.39 o 
   9   4   1        2.25       -0.37      0.84 o 
  10   4   1        4.58        7.01      3.05 o 
  11   4   1       90.92       95.35      4.13 o 
  12   4   1        2.93        3.04      1.57 o 
  13   4   1        5.12        1.46      1.79 o 
  14   4   1        2.01        1.73      2.59 o 
 -13   5   1        1.51        5.19      3.09 o 
 -12   5   1       14.77       17.73      2.67 o 
 -11   5   1        0.01       -1.31      1.31 o 
 -10   5   1        2.72        1.12      1.88 o 
  -9   5   1      100.51       84.43     10.77 o 
  -8   5   1       65.64       57.47      9.09 o 
  -7   5   1       43.53       43.02      7.88 o 
  -6   5   1       28.45       23.31      5.57 o 
  -5   5   1      115.00      125.86     10.18 o 
  -4   5   1      382.73      388.46      8.57 o 
  -3   5   1       47.16       53.91      2.44 o 
  -2   5   1        6.50        6.26      1.14 o 
  -1   5   1       37.38       33.13      2.26 o 
   0   5   1       14.69       13.99      1.45 o 
   1   5   1       79.04       94.02      4.75 o 
   2   5   1      160.98      151.85      4.12 o 
   3   5   1        0.76        0.65      1.18 o 
   4   5   1        3.30        8.18      3.74 o 
   5   5   1       20.11       33.30      6.49 o 
   6   5   1        3.69        5.53      3.81 o 
   7   5   1       36.68       36.24      6.78 o 
   8   5   1        0.52        1.03      3.33 o 
   9   5   1        0.18        0.87      4.29 o 
  10   5   1       18.10       15.18      1.73 o 
  11   5   1        0.00        0.77      1.46 o 
  12   5   1        0.80        1.77      1.85 o 
 -11   6   1        2.46       -2.91      5.00 o 
 -10   6   1       18.08       19.66      7.63 o 
  -9   6   1       15.70       12.93      5.99 o 
  -8   6   1        0.72        0.16      3.88 o 
  -7   6   1        6.48        7.40      4.65 o 
  -6   6   1        9.08       17.34      5.64 o 
  -5   6   1       37.01       47.49      8.56 o 
  -4   6   1        1.13        4.27      3.69 o 
  -3   6   1       45.35       54.05      8.49 o 
  -2   6   1        1.64        0.88      1.16 o 
  -1   6   1       21.91       26.05      2.11 o 
   0   6   1        8.95       14.19      1.59 o 
   1   6   1      165.59      189.81      4.52 o 
   2   6   1       15.75       18.33      1.81 o 
   3   6   1      145.07      168.15     12.23 o 
   4   6   1      147.39      165.15     12.32 o 
   5   6   1       15.74       13.94      5.40 o 
   6   6   1        7.01       12.06      5.05 o 
   7   6   1        3.83        1.94      4.22 o 
   8   6   1        0.15        2.42      3.98 o 
   9   6   1        2.33       -3.38      3.38 o 
  10   6   1        1.04       -3.52      5.21 o 
  11   6   1       20.95       35.59      9.65 o 
  -9   7   1        0.08        3.85      5.50 o 
  -8   7   1        0.93       -1.13      4.65 o 
  -7   7   1       10.49        9.35      5.52 o 
  -6   7   1        2.31        4.33      4.81 o 
  -5   7   1        8.75       16.70      6.12 o 
  -4   7   1        0.45        3.58      4.56 o 
  -3   7   1        0.13        0.13      2.06 o 
  -2   7   1        6.28        6.55      2.20 o 
  -1   7   1        5.75        4.40      1.34 o 
   0   7   1        3.56        2.83      1.26 o 
   1   7   1        0.15        0.77      1.45 o 
   2   7   1        0.09        2.64      1.85 o 
   3   7   1        6.74        8.47      2.47 o 
   4   7   1        0.41        0.61      2.05 o 
   5   7   1       12.80       14.84      3.95 o 
   6   7   1        0.16        0.09      2.99 o 
   7   7   1        2.38        3.46      7.08 o 
   8   7   1        0.22        1.65      3.25 o 
   9   7   1        0.02       -2.37      3.39 o 
  -6   8   1        0.00        2.68      3.79 o 
  -5   8   1        2.83        5.09      2.69 o 
  -4   8   1        1.63        3.43      2.53 o 
  -3   8   1        0.50        1.01      2.19 o 
  -2   8   1        0.21        3.62      2.24 o 
  -1   8   1        0.65        2.81      3.04 o 
   0   8   1        0.04        3.56      3.85 o 
   1   8   1        0.02        0.51      2.07 o 
   2   8   1        0.85        1.01      2.06 o 
   3   8   1        2.76        1.84      2.28 o 
   4   8   1        0.30       -2.04      2.04 o 
   5   8   1        0.41       -0.14      2.25 o 
   6   8   1        4.06        3.48      2.79 o 
 -16   0   2        9.93        9.33      5.30 o 
 -15   0   2        0.33       -0.88      3.35 o 
 -14   0   2       18.03       19.21      3.88 o 
 -13   0   2      342.58      368.98     12.76 o 
 -12   0   2       17.46       19.34      2.91 o 
 -11   0   2       38.35       40.75      3.42 o 
 -10   0   2      201.87      197.57      5.35 o 
  -9   0   2      162.90      165.78      4.58 o 
  -8   0   2      951.74      805.22     12.95 o 
  -7   0   2      423.40      395.30      7.23 o 
  -6   0   2     2285.77     2342.50     31.77 o 
  -5   0   2     3018.83     3058.45     40.47 o 
  -4   0   2      234.73      226.02      4.12 o 
  -3   0   2      854.63     1010.34     13.85 o 
  -2   0   2      462.82      561.45      7.86 o 
  -1   0   2     5376.55     5116.44    197.58 o 
   0   0   2     3182.85     3568.20     86.83 o 
   1   0   2     3804.18     4057.59     51.67 o 
   2   0   2     3167.99     3376.29     43.33 o 
   3   0   2        4.59        5.13      0.65 o 
   4   0   2     1277.28     1247.24     17.26 o 
   5   0   2      220.54      204.89      4.14 o 
   6   0   2      241.95      299.75      7.16 o 
   7   0   2        2.22        1.82      0.83 o 
   8   0   2     1296.83     1278.92     21.91 o 
   9   0   2      641.83      637.58     12.80 o 
  10   0   2      111.38      120.75      6.27 o 
  11   0   2       46.90       44.26      4.40 o 
  12   0   2      464.76      489.17     14.95 o 
  13   0   2       89.87      104.54     10.97 o 
  14   0   2       10.92       16.77      5.32 o 
  15   0   2       10.45       16.43      5.80 o 
 -16   1   2       11.06        8.48      5.41 o 
 -15   1   2       14.90       14.89      4.26 o 
 -14   1   2       20.87       17.80      3.77 o 
 -13   1   2       80.51       94.57      6.56 o 
 -12   1   2        0.52        1.95      1.15 o 
 -11   1   2       19.19       20.36      1.83 o 
 -10   1   2      558.26      544.46      7.89 o 
  -9   1   2       45.78       55.93      2.02 o 
  -8   1   2      793.50      741.32      8.57 o 
  -7   1   2        0.00       -0.34      0.41 o 
  -6   1   2      152.97      180.64      2.84 o 
  -5   1   2      466.21      470.99      5.40 o 
  -4   1   2     1167.21     1173.20     11.51 o 
  -3   1   2        8.14       18.64      0.63 o 
  -2   1   2        1.02        3.92      0.67 o 
  -1   1   2      870.47      961.46      8.95 o 
   0   1   2      568.18      567.77      7.06 o 
   1   1   2     4177.61     4487.71     57.07 o 
   2   1   2     8066.67     8704.51     82.96 o 
   3   1   2     1571.71     1518.15     16.54 o 
   4   1   2      528.81      552.27      6.87 o 
   5   1   2      593.70      609.98      9.15 o 
   6   1   2      268.23      263.40      3.80 o 
   7   1   2      585.00      580.19      7.21 o 
   8   1   2      315.99      320.38      5.44 o 
   9   1   2       14.25       16.61      1.63 o 
  10   1   2        8.28        5.86      1.76 o 
  11   1   2       18.12       23.06      4.30 o 
  12   1   2       90.15       95.83      6.58 o 
  13   1   2        9.22        8.88      6.07 o 
  14   1   2       16.11       11.60      3.47 o 
  15   1   2        2.02        3.31      4.16 o 
 -15   2   2        0.18       -2.49      2.49 o 
 -14   2   2        4.35        0.88      2.52 o 
 -13   2   2       25.45       27.88      3.96 o 
 -12   2   2       30.40       24.88      2.94 o 
 -11   2   2       10.82       11.16      2.13 o 
 -10   2   2       39.26       47.08      2.91 o 
  -9   2   2       67.53       64.97      3.30 o 
  -8   2   2       79.59       72.62      2.29 o 
  -7   2   2      402.40      409.57      5.64 o 
  -6   2   2       23.29       18.01      0.93 o 
  -5   2   2      262.80      201.42      4.22 o 
  -4   2   2      742.70      741.75      8.16 o 
  -3   2   2      181.09      204.96      5.25 o 
  -2   2   2      968.99     1036.56     12.34 o 
  -1   2   2      248.26      266.06      4.59 o 
   0   2   2      820.64      887.83     12.78 o 
   3   2   2      910.76      993.12      9.45 o 
   4   2   2       27.66       30.46      0.95 o 
   5   2   2     1126.03     1407.78     14.80 o 
   6   2   2        0.33        0.52      0.58 o 
   7   2   2      110.58      138.46      3.00 o 
   8   2   2       44.18       34.01      2.03 o 
   9   2   2      346.17      343.83      8.53 o 
  10   2   2      266.98      263.73      8.71 o 
  11   2   2       11.22       11.57      2.23 o 
  12   2   2       20.43       23.61      3.55 o 
  13   2   2        3.08       -0.70      3.54 o 
  14   2   2        1.19       -0.13      2.39 o 
  15   2   2       32.90       34.54      4.86 o 
 -15   3   2        2.39        1.81      3.67 o 
 -14   3   2        0.05        1.99      2.36 o 
 -13   3   2        0.09       -1.52      1.52 o 
 -12   3   2        2.84        0.65      1.70 o 
 -11   3   2       29.10       26.29      3.63 o 
 -10   3   2       15.02       14.65      2.10 o 
  -9   3   2       17.32       15.14      1.93 o 
  -8   3   2        0.51       -0.23      0.73 o 
  -7   3   2        4.32        2.35      1.63 o 
  -6   3   2       92.11      101.07      2.02 o 
  -5   3   2       43.23       43.43      1.34 o 
  -4   3   2       38.12       50.31      2.28 o 
  -3   3   2       79.49       79.96      2.21 o 
  -2   3   2       41.02       49.08      2.71 o 
  -1   3   2      854.62      862.02     12.96 o 
   0   3   2      363.40      337.88      7.90 o 
   1   3   2      615.47      564.93     44.49 o 
   2   3   2       85.33       99.36      2.80 o 
   3   3   2        2.96        1.61      0.56 o 
   4   3   2       60.36       63.91      1.53 o 
   5   3   2       18.35       25.59      1.21 o 
   6   3   2       20.33       19.65      2.99 o 
   7   3   2        0.11        1.03      0.85 o 
   8   3   2        4.22        3.15      1.06 o 
   9   3   2        0.44        0.31      1.04 o 
  10   3   2       18.39       16.65      2.11 o 
  11   3   2       23.34       24.80      2.71 o 
  12   3   2        0.37        1.51      1.56 o 
  13   3   2        0.23        6.43      2.52 o 
  14   3   2        4.17        2.55      2.38 o 
 -14   4   2        4.21        2.86      1.80 o 
 -13   4   2        6.43        7.52      1.94 o 
 -12   4   2        0.13        1.69      2.49 o 
 -11   4   2        0.00        0.74      1.14 o 
 -10   4   2       11.45        8.94      1.45 o 
  -9   4   2       21.73       13.95      2.32 o 
  -8   4   2        0.91        0.31      1.38 o 
  -7   4   2       34.84       32.05      3.19 o 
  -6   4   2      103.38       93.76      4.09 o 
  -5   4   2       31.39       30.27      2.01 o 
  -4   4   2       45.20       55.01      2.39 o 
  -3   4   2      177.26      189.22      4.22 o 
  -2   4   2       43.07       43.56      1.99 o 
  -1   4   2       27.78       28.99      2.52 o 
   0   4   2      133.59      140.91      3.85 o 
   1   4   2      268.14      264.45      8.90 o 
   2   4   2      304.16      317.50      6.95 o 
   3   4   2       45.87       39.03      1.88 o 
   4   4   2        1.90        0.63      0.67 o 
   5   4   2       23.93       27.05      5.19 o 
   6   4   2      141.87      143.62      3.18 o 
   7   4   2       25.21       26.50      2.35 o 
   8   4   2      111.89      106.10      4.90 o 
   9   4   2        8.57        5.34      2.18 o 
  10   4   2        5.04        7.21      1.53 o 
  11   4   2        0.02        0.96      1.30 o 
  12   4   2        3.76        3.05      1.62 o 
  13   4   2        0.35        0.11      1.71 o 
 -13   5   2        1.09        2.53      2.19 o 
 -12   5   2        0.53        2.55      1.88 o 
 -11   5   2        8.57       11.09      3.14 o 
 -10   5   2        2.03        2.68      3.21 o 
  -9   5   2        1.17        4.54      4.44 o 
  -8   5   2        0.10        4.13      4.40 o 
  -7   5   2        0.36       -2.77      3.22 o 
  -6   5   2        0.33       -2.39      3.34 o 
  -5   5   2      105.98      105.17      4.90 o 
  -4   5   2       50.09       50.61      2.75 o 
  -3   5   2       53.84       52.44      2.85 o 
  -2   5   2       67.52       74.03      2.92 o 
  -1   5   2        1.55        3.14      1.04 o 
   0   5   2        0.01        0.74      0.81 o 
   1   5   2      399.08      420.52      7.38 o 
   2   5   2      395.15      412.90      7.86 o 
   3   5   2        0.11       -0.38      1.10 o 
   4   5   2      203.41      200.87     12.42 o 
   5   5   2      233.62      244.00     14.45 o 
   6   5   2      340.31      333.17     17.77 o 
   7   5   2        8.48        6.43      4.18 o 
   8   5   2        0.27        2.96      3.91 o 
   9   5   2        0.39       -1.13      3.77 o 
  10   5   2        0.11       -1.02      1.02 o 
  11   5   2       12.97       16.42      3.61 o 
  12   5   2        4.49        3.61      5.01 o 
 -11   6   2        0.43       -3.00      5.38 o 
 -10   6   2       22.38       44.63      9.57 o 
  -9   6   2        0.56       10.55      6.24 o 
  -8   6   2        1.49        0.35      4.25 o 
  -7   6   2       45.78       51.47      9.09 o 
  -6   6   2       33.44       44.96      8.32 o 
  -5   6   2        0.42       -0.88      3.03 o 
  -4   6   2        2.90        0.97      3.40 o 
  -3   6   2      265.60      294.57      7.61 o 
  -2   6   2       20.29       25.46      2.39 o 
  -1   6   2      114.44      125.99      3.91 o 
   0   6   2       23.46       26.03      2.13 o 
   1   6   2       22.54       27.48      1.96 o 
   2   6   2       28.73       33.95      2.75 o 
   3   6   2        2.65        4.58      2.06 o 
   4   6   2       15.31       13.98      3.25 o 
   5   6   2        0.11       -1.09      3.83 o 
   6   6   2       26.52       26.82      6.75 o 
   7   6   2        4.83       -1.77      3.97 o 
   8   6   2        2.18       -2.23      3.93 o 
   9   6   2       10.23       12.35      6.14 o 
  10   6   2       10.57        6.10      3.67 o 
  11   6   2        2.08        0.27      3.22 o 
  -9   7   2        0.20       -4.27      4.27 o 
  -8   7   2        0.69        1.53      5.80 o 
  -7   7   2        1.66       -3.85      3.85 o 
  -6   7   2       10.02        8.26      5.82 o 
  -5   7   2        0.11       -0.78      3.85 o 
  -4   7   2        4.97        5.23      5.26 o 
  -3   7   2       13.59       13.27      5.41 o 
  -2   7   2        4.07        3.62      2.56 o 
  -1   7   2       33.30       33.49      2.33 o 
   0   7   2        2.13        2.12      1.38 o 
   1   7   2       15.09       17.62      2.82 o 
   2   7   2       76.33       94.42      5.73 o 
   3   7   2       21.16       26.35      6.77 o 
   4   7   2       12.62       17.13      3.06 o 
   5   7   2       11.61       20.42      5.82 o 
   6   7   2        5.48        7.09      3.35 o 
   7   7   2        0.25        0.15      3.40 o 
   8   7   2        2.09        5.54      3.56 o 
   9   7   2       18.77       28.96      5.62 o 
  -6   8   2        6.10        9.68      6.04 o 
  -5   8   2        2.20        0.66      2.65 o 
  -4   8   2        0.19        2.11      2.37 o 
  -3   8   2        2.22        2.14      2.36 o 
  -2   8   2        0.89        1.81      2.82 o 
  -1   8   2        0.13        2.76      2.78 o 
   0   8   2        0.16        0.68      2.59 o 
   1   8   2        0.81       -1.66      1.98 o 
   2   8   2        0.47       -1.16      2.08 o 
   3   8   2        2.72        8.46      3.35 o 
   4   8   2        0.27        0.50      2.42 o 
   5   8   2        0.31       -2.03      2.20 o 
   6   8   2        2.68        8.75      3.05 o 
 -16   1   3       19.08       14.89      4.21 o 
 -15   1   3        0.03       -1.53      2.56 o 
 -14   1   3        0.86        1.82      2.48 o 
 -13   1   3       26.37       36.96      5.88 o 
 -12   1   3        3.78        3.97      1.23 o 
 -11   1   3      477.68      474.16      7.97 o 
 -10   1   3        1.91        1.64      0.95 o 
  -9   1   3      270.69      268.39      4.30 o 
  -8   1   3      707.76      648.34      7.74 o 
  -7   1   3      123.22      126.93      2.43 o 
  -6   1   3     1653.01     1815.27     17.79 o 
  -5   1   3       12.20       13.67      1.24 o 
  -4   1   3     3645.82     3674.86     33.89 o 
  -3   1   3      530.78      534.27      6.41 o 
  -2   1   3     1317.10     1303.89     14.15 o 
  -1   1   3     7295.81     7656.89     69.16 o 
   0   1   3     1406.42     1362.28     15.85 o 
   1   1   3    14346.18    15215.86    145.90 o 
   2   1   3      701.17      770.48      7.12 o 
   3   1   3      433.75      474.45      5.37 o 
   4   1   3      157.16      203.30      2.80 o 
   5   1   3      143.59      171.05      2.63 o 
   6   1   3     1520.20     1689.50     16.42 o 
   7   1   3        3.35        2.26      0.49 o 
   8   1   3      424.91      386.10      6.91 o 
   9   1   3       69.40       62.71      2.97 o 
  10   1   3       21.22       27.48      2.42 o 
  11   1   3       91.96      100.35      7.08 o 
  12   1   3        0.68       -0.90      2.80 o 
  13   1   3       28.92       29.29      4.30 o 
  14   1   3       34.76       41.49     14.02 o 
  15   1   3        1.10        4.37      3.07 o 
 -15   2   3       15.42       11.27      4.52 o 
 -14   2   3        0.33       -2.22      2.22 o 
 -13   2   3        0.17       -1.59      1.59 o 
 -12   2   3        6.60        4.83      1.88 o 
 -11   2   3        3.83        3.86      1.30 o 
 -10   2   3        5.03        2.27      1.08 o 
  -9   2   3       25.85       25.05      2.55 o 
  -8   2   3       38.52       32.81      1.52 o 
  -7   2   3      537.33      536.35      6.97 o 
  -6   2   3      569.36      550.32      6.38 o 
  -5   2   3       25.50       33.25      1.03 o 
  -4   2   3      302.86      281.94      4.23 o 
  -3   2   3       50.11       38.00      0.90 o 
  -2   2   3      982.82      952.52     14.89 o 
  -1   2   3     5825.43     6319.10     95.12 o 
   0   2   3      820.61      913.39     13.18 o 
   1   2   3     2524.34     2382.69     45.12 o 
   2   2   3       32.07       24.57      2.37 o 
   3   2   3      250.03      237.30      3.01 o 
   4   2   3     1039.59      978.24     11.41 o 
   5   2   3        3.48        4.45      0.47 o 
   6   2   3      300.54      286.76      4.20 o 
   7   2   3        1.63        2.09      0.68 o 
   8   2   3       30.97       26.80      2.44 o 
   9   2   3      127.81      142.93      5.16 o 
  10   2   3      121.15      124.68      8.05 o 
  11   2   3        3.89        3.52      1.60 o 
  12   2   3        0.60       -0.52      2.40 o 
  13   2   3       11.18        9.69      3.01 o 
  14   2   3        0.73       -1.33      2.29 o 
  15   2   3       15.27       17.33      3.78 o 
 -15   3   3       33.25       41.70      6.81 o 
 -14   3   3       58.57       67.49      4.94 o 
 -13   3   3        4.88       -1.68      1.74 o 
 -12   3   3       44.22       47.23      4.58 o 
 -11   3   3        8.38        7.48      1.75 o 
 -10   3   3       79.10       75.85      3.84 o 
  -9   3   3      360.04      337.95      6.89 o 
  -8   3   3      144.78      126.60      3.51 o 
  -7   3   3      272.41      296.05      6.57 o 
  -6   3   3       23.68       18.94      1.09 o 
  -5   3   3      213.32      209.51      3.56 o 
  -4   3   3      337.14      396.43      6.44 o 
  -3   3   3      711.33      771.95     13.54 o 
  -2   3   3      379.73      443.91      7.41 o 
  -1   3   3      309.11      414.40      7.13 o 
   0   3   3     1426.26     1490.58     21.20 o 
   1   3   3       32.96       35.14      2.30 o 
   2   3   3        0.63        1.15      0.51 o 
   3   3   3        0.76        2.44      1.16 o 
   4   3   3       20.21       31.98      1.94 o 
   5   3   3      505.73      532.58      8.21 o 
   6   3   3       73.14       78.98      3.70 o 
   7   3   3      415.49      386.86      8.30 o 
   8   3   3      280.87      266.10      6.80 o 
   9   3   3        0.04       -0.60      0.98 o 
  10   3   3      148.96      156.68      5.50 o 
  11   3   3       86.02       91.14      7.73 o 
  12   3   3       15.38       16.73      3.83 o 
  13   3   3       24.62       26.16      6.00 o 
  14   3   3        2.75        2.71      3.71 o 
 -14   4   3       15.00       21.26      2.75 o 
 -13   4   3        5.32        6.72      3.12 o 
 -12   4   3        2.45        2.22      1.61 o 
 -11   4   3        0.01       -0.73      1.14 o 
 -10   4   3       24.37       24.32      2.79 o 
  -9   4   3       40.46       40.50      3.63 o 
  -8   4   3        0.51        0.75      1.14 o 
  -7   4   3        5.79        7.54      1.16 o 
  -6   4   3       56.10       54.16      2.13 o 
  -5   4   3      223.17      212.66      5.94 o 
  -4   4   3      116.90      122.37      5.44 o 
  -3   4   3       25.94       25.56      1.70 o 
  -2   4   3       60.70       60.08      2.34 o 
  -1   4   3      660.35      677.43     11.15 o 
   0   4   3      877.36      850.51     13.55 o 
   1   4   3      141.01      125.31      3.13 o 
   2   4   3       75.75       70.02      2.40 o 
   3   4   3      274.76      285.34     11.53 o 
   5   4   3        0.51       -0.11      1.95 o 
   6   4   3        6.43        5.89      2.28 o 
   7   4   3      162.70      164.93      8.07 o 
   8   4   3       17.94       17.78      2.30 o 
   9   4   3        7.39        3.24      1.62 o 
  10   4   3        3.12        3.62      1.58 o 
  11   4   3        6.13        2.52      1.47 o 
  12   4   3        1.32       -0.55      1.64 o 
  13   4   3        5.00        2.64      1.72 o 
 -13   5   3        2.53        5.42      5.00 o 
 -12   5   3       10.96        9.95      2.40 o 
 -11   5   3       16.83       23.69      9.21 o 
 -10   5   3        0.59       -0.76      1.21 o 
  -9   5   3       58.78       53.57      8.90 o 
  -8   5   3       14.00       11.16      5.48 o 
  -7   5   3      103.74      107.80      9.97 o 
  -6   5   3      223.79      225.99      9.00 o 
  -5   5   3      319.61      321.32     14.99 o 
  -4   5   3       84.44       97.69      3.75 o 
  -3   5   3       50.99       50.51      2.56 o 
  -2   5   3       17.75       16.57      1.71 o 
  -1   5   3       32.22       35.83      2.41 o 
   0   5   3       57.50       64.76      2.95 o 
   1   5   3        6.74       10.53      1.30 o 
   2   5   3      188.12      222.79      4.80 o 
   3   5   3      196.04      223.95     13.54 o 
   4   5   3       34.51       49.59      7.26 o 
   5   5   3       31.06       28.05      5.70 o 
   6   5   3       46.58       54.49      8.06 o 
   7   5   3       12.21       12.03      4.84 o 
   8   5   3       13.23       11.99      4.84 o 
   9   5   3       13.59       14.46      5.10 o 
  10   5   3        1.22        0.62      1.12 o 
  11   5   3       10.78        9.88      3.83 o 
  12   5   3        1.75        0.05      1.68 o 
 -11   6   3       12.61       11.13      7.14 o 
 -10   6   3       13.43       22.87      7.79 o 
  -9   6   3       11.88       13.58      6.30 o 
  -8   6   3       11.90       15.94      5.67 o 
  -7   6   3       15.99        3.52      4.52 o 
  -6   6   3        9.17       10.53      4.88 o 
  -5   6   3       78.07       60.06      8.87 o 
  -4   6   3        0.06        2.75      1.83 o 
  -3   6   3       92.19       91.49      3.58 o 
  -2   6   3      112.21      113.70      6.04 o 
  -1   6   3       25.00       21.65      2.28 o 
   0   6   3       51.18       49.57      2.78 o 
   1   6   3        3.87        4.15      1.53 o 
   2   6   3        3.33        4.28      1.75 o 
   3   6   3      103.46      123.60      5.68 o 
   4   6   3       31.73       32.30      4.53 o 
   5   6   3       66.11       74.78      7.14 o 
   6   6   3       10.69        5.88      7.16 o 
   7   6   3       19.07       23.88      4.41 o 
   8   6   3       20.49       26.20      4.96 o 
   9   6   3        0.16       -1.33      2.95 o 
  10   6   3        0.61       -2.51      3.08 o 
  11   6   3        8.12        9.12      4.39 o 
  -9   7   3        1.83        7.17      6.07 o 
  -8   7   3        2.30       -5.01      5.01 o 
  -7   7   3        6.80        5.74      4.93 o 
  -6   7   3        0.42        2.44      4.43 o 
  -5   7   3       12.00       12.57      5.40 o 
  -4   7   3        1.32        5.65      4.63 o 
  -3   7   3       13.90       10.97      5.71 o 
  -2   7   3       16.06       14.57      2.10 o 
  -1   7   3        0.31        0.37      1.26 o 
   0   7   3        0.56       -0.97      1.26 o 
   1   7   3       20.09       24.21      4.43 o 
   2   7   3        5.77        5.73      2.07 o 
   3   7   3        0.02        3.20      2.12 o 
   4   7   3        9.32        9.44      2.79 o 
   5   7   3        0.50        1.03      2.19 o 
   6   7   3        0.78       -0.33      2.06 o 
   7   7   3        0.01       -0.65      2.68 o 
   8   7   3        7.09        5.12      3.48 o 
   9   7   3        0.09        0.50      3.42 o 
  -6   8   3        0.91        2.81      6.21 o 
  -5   8   3        1.23        8.10      6.43 o 
  -4   8   3        6.14        6.81      3.38 o 
  -3   8   3        0.11        5.13      5.00 o 
  -2   8   3        1.01        4.99      3.07 o 
   0   8   3        0.65        2.43      1.97 o 
   1   8   3        2.84        3.15      2.15 o 
   2   8   3        0.61       -1.32      2.17 o 
   3   8   3        0.95       -1.38      2.11 o 
   4   8   3        0.21        0.40      2.29 o 
   5   8   3        0.97        0.71      2.50 o 
 -16   0   4        4.67        3.09      4.03 o 
 -15   0   4       36.01       45.20      7.84 o 
 -14   0   4      102.95      138.35      7.79 o 
 -13   0   4      116.19      102.91      6.39 o 
 -12   0   4        0.59        1.43      1.50 o 
 -11   0   4        1.33        0.23      1.19 o 
 -10   0   4     1079.93     1017.73     16.51 o 
  -9   0   4      491.27      491.58      9.24 o 
  -8   0   4       18.86       13.55      1.48 o 
  -7   0   4      107.80      116.37      3.33 o 
  -6   0   4       13.81        8.08      1.09 o 
  -5   0   4        1.39        0.62      0.57 o 
  -4   0   4      158.13      162.28      3.49 o 
  -3   0   4     1717.36     1570.39     24.44 o 
  -2   0   4      458.08      372.16      8.01 o 
  -1   0   4     4548.07     4617.97    131.55 o 
   0   0   4      128.59      117.34      2.22 o 
   1   0   4      781.82      850.85     14.43 o 
   2   0   4     3269.75     3522.51     52.18 o 
   3   0   4     2142.59     2327.56     30.58 o 
   4   0   4     4632.88     4479.21     57.93 o 
   5   0   4      228.75      191.60      3.94 o 
   6   0   4        2.97        3.08      0.69 o 
   7   0   4     2241.84     2293.81     36.37 o 
   8   0   4     1203.72     1160.82     17.38 o 
   9   0   4        0.71       -0.64      1.34 o 
  10   0   4        0.11       -1.57      1.70 o 
  11   0   4      114.87      120.55      7.03 o 
  12   0   4      156.05      185.23     16.79 o 
  13   0   4       23.35       26.15      6.29 o 
  14   0   4        1.46       10.76      4.76 o 
  15   0   4        5.42        6.51      4.66 o 
 -16   1   4        0.28        0.92      3.01 o 
 -15   1   4        0.33       -2.30      2.30 o 
 -14   1   4        0.10        0.86      1.84 o 
 -13   1   4       27.07       25.06      3.69 o 
 -12   1   4       57.69       64.52      3.16 o 
 -11   1   4      115.97      114.05      3.51 o 
 -10   1   4       26.77       32.37      1.96 o 
  -9   1   4       14.70       15.27      1.18 o 
  -8   1   4      759.63      761.86      8.81 o 
  -7   1   4      350.04      298.61      4.23 o 
  -6   1   4       34.93       27.78      1.20 o 
  -5   1   4     2372.38     2496.65     23.66 o 
  -4   1   4     2183.24     2259.56     24.53 o 
  -3   1   4        3.60        2.93      0.54 o 
  -2   1   4     1139.26     1121.66     14.41 o 
  -1   1   4    27365.94    27889.01    269.78 o 
   0   1   4     1224.47     1335.67     14.34 o 
   1   1   4    11588.79    12328.90    104.77 o 
   2   1   4     4317.51     4527.62     38.57 o 
   3   1   4     1343.47     1385.12     21.60 o 
   4   1   4      667.22      824.59      9.72 o 
   5   1   4      160.02      164.87      2.86 o 
   6   1   4      387.20      407.37      5.78 o 
   7   1   4        3.96       10.40      1.19 o 
   8   1   4      116.15      108.59      3.30 o 
   9   1   4        0.45       -0.79      0.81 o 
  10   1   4       20.63       22.73      2.21 o 
  11   1   4      115.88      123.48      7.43 o 
  12   1   4        1.99        0.67      3.29 o 
  13   1   4       19.36       20.36      3.62 o 
  14   1   4       34.80       35.78      5.78 o 
  15   1   4        6.94        3.19      3.28 o 
 -15   2   4        1.59        0.60      2.78 o 
 -14   2   4       18.44       18.14      3.56 o 
 -13   2   4       49.65       51.11      4.21 o 
 -12   2   4       13.48       10.98      2.01 o 
 -11   2   4        0.02        0.11      0.98 o 
 -10   2   4       73.34       73.05      2.96 o 
  -9   2   4      101.21       92.39      3.09 o 
  -8   2   4        5.95        3.78      0.74 o 
  -7   2   4        6.24        7.40      1.04 o 
  -6   2   4       13.44       19.46      1.78 o 
  -5   2   4        9.39       10.81      0.67 o 
  -4   2   4      209.69      208.78      4.92 o 
  -3   2   4      149.82      180.40      2.75 o 
  -2   2   4       55.92       35.04      2.90 o 
  -1   2   4      729.09      674.62     20.50 o 
   0   2   4      149.35      147.48      2.29 o 
   1   2   4      748.42      758.43     17.11 o 
   2   2   4        2.32        4.03      0.48 o 
   3   2   4        0.76        1.42      0.30 o 
   4   2   4     1915.54     1939.06     21.31 o 
   5   2   4      169.54      195.76      3.22 o 
   6   2   4       19.49       16.16      1.29 o 
   7   2   4       67.66       60.00      2.69 o 
   8   2   4      118.10      117.44      4.38 o 
   9   2   4      204.88      207.61      6.34 o 
  10   2   4        7.35        6.78      1.76 o 
  11   2   4       15.78       15.75      2.17 o 
  12   2   4       54.57       58.79      5.28 o 
  13   2   4        1.78        3.65      2.48 o 
  14   2   4       11.92       11.43      3.19 o 
 -15   3   4        0.13        2.49      2.65 o 
 -14   3   4        0.53        0.74      2.10 o 
 -13   3   4        1.68        0.34      1.78 o 
 -12   3   4       32.81       30.96      3.24 o 
 -11   3   4        1.01       -0.96      1.28 o 
 -10   3   4       97.26       94.25      3.55 o 
  -9   3   4        0.33       -0.49      0.78 o 
  -8   3   4        2.80        1.26      0.80 o 
  -7   3   4       19.03       18.88      1.37 o 
  -6   3   4       21.48       23.01      1.21 o 
  -5   3   4      128.08      131.01      2.57 o 
  -4   3   4      295.62      313.70      4.70 o 
  -3   3   4      139.00      116.10      3.40 o 
  -2   3   4      761.90      826.15     12.53 o 
  -1   3   4       42.50       49.98      2.62 o 
   0   3   4     1778.19     1935.54     26.97 o 
   1   3   4      156.49      176.79      6.29 o 
   2   3   4       35.08       42.41      2.16 o 
   3   3   4      350.89      352.94      4.46 o 
   4   3   4        9.16        9.21      0.59 o 
   5   3   4        7.04        5.84      1.38 o 
   6   3   4        0.01        0.47      0.85 o 
   7   3   4        2.81        0.99      0.99 o 
   8   3   4       11.06       11.49      1.71 o 
   9   3   4       11.23        9.10      1.73 o 
  10   3   4       40.34       33.61      3.30 o 
  11   3   4        4.58        3.51      1.58 o 
  12   3   4       15.41       15.74      3.16 o 
  13   3   4        1.80       -1.57      2.01 o 
  14   3   4        0.10       -0.19      2.24 o 
 -14   4   4        8.40       12.71      4.61 o 
 -13   4   4        1.28        2.78      1.60 o 
 -12   4   4        1.13        1.39      1.36 o 
 -11   4   4        0.57       -0.79      1.10 o 
 -10   4   4        5.75        5.74      1.29 o 
  -9   4   4        0.02       -0.60      1.47 o 
  -8   4   4      138.39      140.39      4.38 o 
  -7   4   4       45.40       41.90      2.97 o 
  -6   4   4      171.11      176.61      3.09 o 
  -5   4   4       42.56       50.03      3.31 o 
  -4   4   4       33.74       28.12      1.91 o 
  -3   4   4        6.05        9.38      1.30 o 
  -2   4   4       79.78       75.12      2.61 o 
  -1   4   4       38.44       38.79      2.13 o 
   0   4   4       63.80       71.46      2.73 o 
   1   4   4      194.72      207.45      5.13 o 
   2   4   4        0.02        0.55      0.57 o 
   3   4   4       26.66        3.75      1.66 o 
   5   4   4       64.66       80.10      8.73 o 
   6   4   4      158.79      158.66      3.71 o 
   7   4   4       75.54       64.56      3.48 o 
   8   4   4        9.43       11.65      2.08 o 
   9   4   4       22.47       19.07      2.67 o 
  10   4   4        0.93        0.83      1.08 o 
  11   4   4        0.06       -1.16      1.16 o 
  12   4   4        0.03        0.91      1.45 o 
  13   4   4        0.15        1.61      1.58 o 
 -13   5   4        1.18        0.23      2.07 o 
 -12   5   4        0.07       -1.37      3.22 o 
 -11   5   4       27.03       30.67      2.96 o 
 -10   5   4        1.85        3.55      1.20 o 
  -9   5   4       13.76       11.20      5.27 o 
  -8   5   4      243.50      252.86     16.02 o 
  -7   5   4        2.97        4.77      3.62 o 
  -6   5   4        9.21       10.30      2.16 o 
  -5   5   4      141.64      155.44     11.10 o 
  -4   5   4        0.05       -0.99      0.99 o 
  -3   5   4      243.69      246.65      5.65 o 
  -2   5   4       47.91       52.37      3.17 o 
  -1   5   4        0.04       -0.78      0.78 o 
   0   5   4      136.25      146.39      4.39 o 
   1   5   4        1.43       -0.41      0.77 o 
   2   5   4      181.59      183.24      6.26 o 
   3   5   4       21.14       29.15      5.35 o 
   4   5   4      159.26      152.26      7.52 o 
   5   5   4      127.67      127.44      7.00 o 
   6   5   4        0.17        0.81      1.80 o 
   7   5   4        0.40        0.04      4.85 o 
   8   5   4        4.09        2.29      2.39 o 
   9   5   4       25.31       14.70      3.72 o 
  10   5   4        0.01        0.36      1.09 o 
  11   5   4        6.34        8.89      1.93 o 
  12   5   4        0.22        3.25      1.91 o 
 -11   6   4        0.40        3.76      5.86 o 
 -10   6   4        9.43        1.39      5.26 o 
  -9   6   4        2.91        4.92      4.76 o 
  -8   6   4        9.95       22.31      6.91 o 
  -7   6   4        2.12       -3.50      3.50 o 
  -6   6   4       58.04       63.84      9.35 o 
  -5   6   4       20.69       24.26      6.29 o 
  -4   6   4       16.04       17.72      2.81 o 
  -3   6   4       54.97       59.32      3.15 o 
  -2   6   4        2.30        1.11      1.21 o 
  -1   6   4       39.55       50.59      3.21 o 
   0   6   4        0.83        0.83      1.02 o 
   1   6   4        9.55        9.77      1.76 o 
   2   6   4       32.79       36.23      3.54 o 
   3   6   4       15.71       15.61      2.55 o 
   4   6   4       56.18       67.27      5.00 o 
   5   6   4       35.25       44.79      5.53 o 
   6   6   4        9.63       11.42      3.38 o 
   7   6   4        5.83        3.64      2.51 o 
   8   6   4        0.26        0.02      2.88 o 
   9   6   4       29.61       29.25      5.05 o 
  10   6   4       11.02       13.40      4.42 o 
  -9   7   4        0.01        5.15      5.86 o 
  -8   7   4        1.31        0.66      5.29 o 
  -7   7   4        2.98        6.66      5.25 o 
  -6   7   4        9.69       16.06      6.31 o 
  -5   7   4        2.58       -3.02      3.75 o 
  -4   7   4       17.10       24.77      6.51 o 
  -3   7   4        4.10        3.99      2.43 o 
  -2   7   4        0.58        1.72      1.53 o 
  -1   7   4       26.68       34.29      2.95 o 
   0   7   4       19.98       28.38      2.83 o 
   1   7   4        0.06        0.00      1.69 o 
   2   7   4        5.84        7.81      2.46 o 
   3   7   4        5.98        6.63      2.24 o 
   4   7   4       18.08       20.45      3.34 o 
   5   7   4        1.22       -0.84      1.84 o 
   6   7   4        1.81        3.07      2.44 o 
   7   7   4        0.08       -1.82      2.08 o 
   8   7   4        0.10        1.62      3.64 o 
  -6   8   4        5.11        2.29      5.25 o 
  -5   8   4        0.59       12.17      6.41 o 
  -4   8   4        2.03        6.67      3.01 o 
  -3   8   4        2.16        3.79      4.59 o 
  -2   8   4        1.47        0.48      4.47 o 
  -1   8   4        0.94        3.20      3.02 o 
   0   8   4        5.46        4.42      2.18 o 
   1   8   4        0.00        3.61      2.27 o 
   2   8   4        7.45        7.84      2.64 o 
   3   8   4        3.92        4.02      2.57 o 
   4   8   4        0.63        1.00      2.48 o 
   5   8   4        0.01        0.14      2.62 o 
 -16   1   5       13.19       12.53      3.69 o 
 -15   1   5        2.82        3.17      2.17 o 
 -14   1   5       20.09       23.65      2.93 o 
 -13   1   5        4.34        3.64      1.78 o 
 -12   1   5        1.27        0.78      1.06 o 
 -11   1   5      111.68      110.73      3.45 o 
 -10   1   5      189.33      188.33      3.75 o 
  -9   1   5        2.44        2.04      0.74 o 
  -8   1   5       68.76       60.05      2.20 o 
  -7   1   5       26.62       24.88      1.26 o 
  -6   1   5       86.47      100.76      2.05 o 
  -5   1   5     3061.27     2999.09     28.19 o 
  -4   1   5      108.12      131.03      3.17 o 
  -3   1   5       61.89       60.28      1.38 o 
  -2   1   5        0.06        1.23      0.48 o 
  -1   1   5     8094.88     8128.36     78.10 o 
   0   1   5     8809.39     9179.93     82.29 o 
   1   1   5    14489.80    15221.67    129.20 o 
   2   1   5      404.87      571.26      9.44 o 
   3   1   5        8.05        7.59      0.58 o 
   4   1   5      166.45      203.96      3.04 o 
   5   1   5      725.37      732.93      8.45 o 
   6   1   5      618.88      694.43      8.28 o 
   7   1   5        1.89        0.65      0.64 o 
   8   1   5      193.81      172.64      3.85 o 
   9   1   5      198.91      204.78      4.45 o 
  10   1   5       15.50       13.78      2.15 o 
  11   1   5      188.72      187.82      8.21 o 
  12   1   5        0.76       -1.36      2.86 o 
  13   1   5        0.00       -1.29      2.61 o 
  14   1   5        3.75        4.05      4.67 o 
  15   1   5        5.74        8.47      3.37 o 
 -15   2   5        9.45        4.21      2.99 o 
 -14   2   5       51.34       51.90      6.82 o 
 -13   2   5       28.41       32.29      3.25 o 
 -12   2   5      108.52      110.17      3.96 o 
 -11   2   5        0.33        0.17      0.99 o 
 -10   2   5        7.00        6.71      1.33 o 
  -9   2   5      555.31      502.05      8.55 o 
  -8   2   5      230.80      218.46      3.87 o 
  -7   2   5      253.42      268.44      4.58 o 
  -6   2   5       65.56       58.31      2.39 o 
  -5   2   5      352.19      366.98      4.50 o 
  -4   2   5     1802.31     1847.14     18.76 o 
  -3   2   5      163.07      179.00      2.37 o 
  -2   2   5      426.19      471.46      5.72 o 
  -1   2   5       34.44       68.16      1.33 o 
   0   2   5       17.38       20.43      0.89 o 
   2   2   5      583.80      534.18      6.56 o 
   3   2   5       84.31      112.26      1.86 o 
   4   2   5       45.27       46.82      1.46 o 
   5   2   5        4.15        5.63      0.65 o 
   6   2   5       37.66       33.21      1.69 o 
   7   2   5       73.61       82.74      2.74 o 
   8   2   5       94.43       92.96      3.47 o 
   9   2   5      268.42      262.85      6.40 o 
  10   2   5       84.80       83.74      3.73 o 
  11   2   5        0.20       -0.96      1.49 o 
  12   2   5       31.21       26.22      6.99 o 
  13   2   5       72.26       83.84      6.49 o 
  14   2   5        5.70        6.51      3.02 o 
 -15   3   5       18.55       16.32      3.58 o 
 -14   3   5       29.09       31.41      3.66 o 
 -13   3   5        0.01        0.14      1.76 o 
 -12   3   5        0.32        0.10      1.54 o 
 -11   3   5       25.14       23.04      2.62 o 
 -10   3   5       48.86       46.03      2.62 o 
  -9   3   5        3.07        2.66      0.93 o 
  -8   3   5       30.30       29.46      2.00 o 
  -7   3   5       24.28       26.29      1.56 o 
  -6   3   5      483.23      500.89     10.01 o 
  -5   3   5       49.54       52.01      1.52 o 
  -4   3   5      140.04      168.57      3.08 o 
  -3   3   5      769.34      727.70     11.50 o 
  -2   3   5      290.22      301.67      6.54 o 
  -1   3   5      149.64      143.35      4.21 o 
   0   3   5      607.53      640.79     10.35 o 
   1   3   5      281.43      300.50      6.90 o 
   2   3   5      658.21      633.87     25.47 o 
   3   3   5      233.63      222.23      4.25 o 
   4   3   5     1622.11     1552.63     19.20 o 
   5   3   5      218.74      201.95      3.88 o 
   6   3   5       55.74       60.19      2.77 o 
   7   3   5      359.35      343.14      7.00 o 
   8   3   5       76.75       82.31      3.42 o 
   9   3   5        4.40        8.39      1.91 o 
  10   3   5       30.43       30.39      3.24 o 
  11   3   5        4.77        5.32      2.40 o 
  12   3   5        1.51        3.80      2.54 o 
  13   3   5        2.33        1.80      2.21 o 
  14   3   5        3.04        4.33      3.53 o 
 -14   4   5        2.00        2.30      1.83 o 
 -13   4   5       13.96       12.66      4.53 o 
 -12   4   5       14.46       16.63      2.17 o 
 -11   4   5        1.47        0.16      1.83 o 
 -10   4   5      170.37      170.78      7.40 o 
  -9   4   5      105.18      105.92     10.16 o 
  -8   4   5       44.01       41.15      2.68 o 
  -7   4   5       52.60       53.21      2.51 o 
  -6   4   5      549.70      517.15      7.32 o 
  -5   4   5      502.17      484.59     10.03 o 
  -4   4   5       44.01       38.98      2.33 o 
  -3   4   5        1.00        3.08      2.57 o 
  -2   4   5      149.48      143.51      3.77 o 
  -1   4   5       11.37        9.88      1.29 o 
   0   4   5      106.02      121.49      3.58 o 
   1   4   5      111.27      111.76      3.50 o 
   2   4   5      147.58      144.18      3.29 o 
   4   4   5       29.42       22.12      3.05 o 
   5   4   5       57.13       50.67      4.71 o 
   6   4   5        0.13       -0.77      0.77 o 
   7   4   5       98.69      104.27      3.99 o 
   8   4   5       76.73       74.65      3.79 o 
   9   4   5       27.79       20.58      3.77 o 
  10   4   5        3.54        2.97      1.25 o 
  11   4   5        2.10        1.67      1.31 o 
  12   4   5       30.67       32.77      2.79 o 
  13   4   5       24.78       24.30      3.13 o 
 -13   5   5        4.45        5.71      2.42 o 
 -12   5   5        1.41       -1.86      1.86 o 
 -11   5   5        9.43        7.13      1.91 o 
 -10   5   5        9.33        8.04      1.92 o 
  -9   5   5        0.53        0.09      3.75 o 
  -8   5   5       16.11       17.15      5.50 o 
  -7   5   5        5.31        2.21      1.64 o 
  -6   5   5        2.71       -0.21      3.16 o 
  -5   5   5       67.52       72.04      3.40 o 
  -4   5   5       32.40       34.08      2.68 o 
  -3   5   5      106.09      111.58      4.53 o 
  -2   5   5       10.48       12.95      1.86 o 
  -1   5   5       66.80       59.85      3.92 o 
   0   5   5      189.30      195.77      5.19 o 
   1   5   5        2.76        4.33      0.99 o 
   2   5   5       61.41       53.67      4.06 o 
   3   5   5      440.59      464.55     11.33 o 
   4   5   5       76.38       77.05      6.21 o 
   5   5   5        2.67        3.20      2.20 o 
   6   5   5       55.48       70.75      6.51 o 
   7   5   5        0.01       -0.69      1.96 o 
   8   5   5        3.04        7.30      3.04 o 
   9   5   5        7.10        7.70      3.29 o 
  10   5   5       23.96       27.08      4.43 o 
  11   5   5        5.82        9.16      3.26 o 
  12   5   5        8.24       12.07      2.94 o 
 -11   6   5        2.61        9.59      7.01 o 
 -10   6   5        0.46       -1.03      5.09 o 
  -9   6   5       22.59       17.01      6.26 o 
  -8   6   5        0.51        2.03      4.54 o 
  -7   6   5        4.99        3.00      4.56 o 
  -6   6   5        0.73       -0.26      3.26 o 
  -5   6   5        6.01        4.01      1.83 o 
  -4   6   5       45.23       49.53      3.65 o 
  -3   6   5       90.28      100.03      4.42 o 
  -2   6   5        0.45       -1.05      1.25 o 
  -1   6   5       29.66       28.92      2.57 o 
   0   6   5       60.06       67.83      3.60 o 
   1   6   5       49.50       50.81      3.39 o 
   2   6   5      144.15      148.44      8.55 o 
   3   6   5        6.97       13.20      3.85 o 
   4   6   5       13.41       13.91      2.63 o 
   5   6   5       59.35       77.02      5.61 o 
   6   6   5        7.88        4.04      2.88 o 
   7   6   5       31.90       28.70      5.30 o 
   8   6   5        1.30        2.90      2.67 o 
   9   6   5        0.89        1.38      3.24 o 
  10   6   5        4.77        3.43      3.26 o 
  -9   7   5        0.09       -2.18      5.47 o 
  -8   7   5        0.26        0.35      4.99 o 
  -7   7   5        1.02        0.86      5.00 o 
  -6   7   5        0.98       14.29      6.26 o 
  -5   7   5        3.18        7.88      4.91 o 
  -4   7   5        1.85        1.29      4.07 o 
  -3   7   5        0.04       -1.06      3.06 o 
  -2   7   5       25.90       22.79      2.45 o 
  -1   7   5        3.11        1.23      1.54 o 
   0   7   5       15.20       17.43      2.65 o 
   1   7   5       24.98       22.55      2.91 o 
   2   7   5       24.60       33.27      3.67 o 
   3   7   5        8.10        7.25      3.37 o 
   4   7   5        8.95        9.00      2.57 o 
   5   7   5        3.89        5.53      3.55 o 
   6   7   5        4.19        3.37      2.35 o 
   7   7   5        0.43       -0.86      2.44 o 
   8   7   5        0.01        0.08      2.52 o 
  -6   8   5        0.30        5.33      6.20 o 
  -5   8   5        5.72        5.24      6.15 o 
  -4   8   5        3.66       -2.66      4.86 o 
  -3   8   5       17.98       33.01      8.04 o 
  -2   8   5        0.05       -4.04      4.04 o 
  -1   8   5       12.78       14.59      3.15 o 
   0   8   5        2.44       -1.80      1.80 o 
   1   8   5        4.21        3.52      2.89 o 
   2   8   5        0.04        1.19      2.36 o 
   3   8   5        0.02       -0.42      2.22 o 
   4   8   5        0.08        1.16      2.56 o 
   5   8   5        4.55        2.75      2.72 o 
 -16   0   6        0.58        0.02      3.97 o 
 -15   0   6        0.46        0.48      2.47 o 
 -14   0   6       32.10       37.24      4.87 o 
 -13   0   6        9.05        2.48      2.35 o 
 -12   0   6       22.89       23.09      2.91 o 
 -11   0   6      149.72      133.19      4.59 o 
 -10   0   6      169.38      158.99      4.81 o 
  -9   0   6      864.23      812.44     13.60 o 
  -8   0   6       19.50       17.03      1.61 o 
  -7   0   6        8.87       15.96      1.43 o 
  -6   0   6      642.86      706.84     11.21 o 
  -5   0   6     3946.61     3879.78     51.07 o 
  -4   0   6       12.14       32.25      1.71 o 
  -3   0   6      368.16      411.14      9.30 o 
  -2   0   6     6696.78     6612.34    105.06 o 
  -1   0   6        6.06       14.88      1.47 o 
   0   0   6     7982.74     8303.76    105.89 o 
   1   0   6     4817.49     5093.39     81.94 o 
   2   0   6     1067.72     1090.42     15.03 o 
   3   0   6     1257.80     1223.19     16.92 o 
   4   0   6      172.45      146.03      4.25 o 
   5   0   6      221.55      215.86      4.38 o 
   6   0   6      297.86      262.16      6.22 o 
   7   0   6      284.40      282.29      5.75 o 
   8   0   6       69.71       75.34      5.07 o 
   9   0   6      172.44      164.62      9.75 o 
  10   0   6        6.77        6.00      3.27 o 
  11   0   6        0.11       -1.78      1.87 o 
  12   0   6        2.14       -1.60      2.24 o 
  13   0   6        0.44        3.62      3.77 o 
  14   0   6       23.93       30.79      6.95 o 
 -16   1   6        0.55       -1.49      2.68 o 
 -15   1   6       23.22       28.07      4.53 o 
 -14   1   6       93.77      110.96      5.26 o 
 -13   1   6       65.65       77.58      4.57 o 
 -12   1   6       27.67       25.76      2.09 o 
 -11   1   6       98.57       96.47      3.28 o 
 -10   1   6       74.39       68.83      2.84 o 
  -9   1   6      141.34      118.69      2.73 o 
  -8   1   6      687.59      651.93      7.87 o 
  -7   1   6      669.36      695.59      8.05 o 
  -6   1   6      155.47      129.53      2.40 o 
  -5   1   6       11.36       12.16      0.95 o 
  -4   1   6      298.60      289.45      3.93 o 
  -3   1   6      130.53      139.60      4.61 o 
  -2   1   6     2531.46     2555.65     29.85 o 
  -1   1   6      564.66      543.79      6.51 o 
   0   1   6     2620.25     2691.75     26.43 o 
   1   1   6      264.33      332.69      3.96 o 
   2   1   6       53.01       63.38      1.49 o 
   3   1   6      193.13      226.04      3.23 o 
   4   1   6      881.84     1025.67     10.37 o 
   5   1   6      474.97      489.00      6.15 o 
   6   1   6       89.23       65.70      1.75 o 
   7   1   6      600.77      590.73      8.40 o 
   8   1   6      231.49      249.88      5.08 o 
   9   1   6      128.41      113.15      3.34 o 
  10   1   6       70.21       66.87      8.08 o 
  11   1   6       76.62       93.04      6.73 o 
  12   1   6       57.36       57.69      5.49 o 
  13   1   6        0.02       -1.77      2.05 o 
  14   1   6       33.42       44.21      7.11 o 
 -15   2   6       17.66       20.13      3.87 o 
 -14   2   6        0.35        0.47      1.89 o 
 -13   2   6        0.10       -0.73      1.91 o 
 -12   2   6        7.39        5.09      1.56 o 
 -11   2   6        9.76        8.57      1.51 o 
 -10   2   6       82.60       81.31      3.19 o 
  -9   2   6      214.06      217.63      4.42 o 
  -8   2   6       94.81       91.22      2.38 o 
  -7   2   6       95.03       86.79      2.38 o 
  -6   2   6      561.97      534.48      6.37 o 
  -5   2   6       31.72       30.60      1.58 o 
  -4   2   6       83.41       93.69      1.80 o 
  -3   2   6       49.60       31.72      0.90 o 
  -2   2   6       92.59       89.20      1.53 o 
  -1   2   6     4508.17     4945.20     51.86 o 
   0   2   6     1341.07     1260.68     12.99 o 
   1   2   6      131.80      158.67      2.40 o 
   2   2   6       41.67       44.25      1.03 o 
   3   2   6       39.97       39.51      1.36 o 
   4   2   6      762.37      779.59      7.80 o 
   5   2   6       40.40       36.38      1.54 o 
   6   2   6       42.55       40.09      1.89 o 
   7   2   6       62.76       69.40      2.86 o 
   8   2   6       41.74       39.69      2.61 o 
   9   2   6       14.70       16.02      1.94 o 
  10   2   6       32.01       40.32      2.92 o 
  11   2   6        3.54        3.35      2.45 o 
  12   2   6        0.58        1.59      4.03 o 
  13   2   6       32.48       31.93      9.46 o 
  14   2   6        0.00       -0.37      3.04 o 
 -15   3   6        1.54        2.37      2.70 o 
 -14   3   6        0.84       -1.83      1.83 o 
 -13   3   6        1.57        2.21      2.63 o 
 -12   3   6        0.02       -0.74      1.51 o 
 -11   3   6       13.08       13.52      1.73 o 
 -10   3   6        6.86        8.98      1.39 o 
  -9   3   6        7.67        5.77      1.10 o 
  -8   3   6        4.59        0.27      0.81 o 
  -7   3   6      128.99      126.35      3.13 o 
  -6   3   6       86.82       71.01      2.23 o 
  -5   3   6      295.27      291.13      3.74 o 
  -4   3   6        1.03        0.86      0.39 o 
  -3   3   6       11.22       11.10      1.02 o 
  -2   3   6      200.54      223.35      4.72 o 
  -1   3   6        5.83        3.73      0.90 o 
   0   3   6       71.46       68.10      2.37 o 
   1   3   6       57.62       56.82      2.62 o 
   3   3   6      188.91      168.92      3.60 o 
   4   3   6       88.42       88.53      2.58 o 
   5   3   6       14.49       13.54      1.33 o 
   6   3   6       37.64       36.55      2.96 o 
   7   3   6      214.92      203.65      5.10 o 
   8   3   6      238.86      246.76      5.98 o 
   9   3   6       20.86       19.20      2.41 o 
  10   3   6       65.16       54.87      3.37 o 
  11   3   6       13.31       21.02      2.40 o 
  12   3   6        7.80        9.11      2.50 o 
  13   3   6        0.24       -1.94      1.94 o 
 -14   4   6        0.51       -0.56      2.03 o 
 -13   4   6        1.69        2.15      2.54 o 
 -12   4   6        1.64       -0.42      1.58 o 
 -11   4   6        7.34        6.82      1.55 o 
 -10   4   6        0.88        1.01      1.01 o 
  -9   4   6        1.96        4.23      1.36 o 
  -8   4   6       42.62       39.10      3.30 o 
  -7   4   6       53.37       58.81      2.71 o 
  -6   4   6      599.99      615.78      8.61 o 
  -5   4   6        0.02        0.92      1.48 o 
  -4   4   6      112.50       96.49      4.08 o 
  -3   4   6        1.00        2.32      0.98 o 
  -2   4   6       47.39       42.23      2.49 o 
  -1   4   6      145.07      167.81      4.28 o 
   0   4   6      153.53      151.44      4.08 o 
   1   4   6      167.52      134.19      3.88 o 
   2   4   6       66.79       62.60      2.76 o 
   4   4   6      160.62      141.64      6.67 o 
   5   4   6      130.96      124.40      5.62 o 
   6   4   6       39.16       39.88      3.78 o 
   7   4   6        9.17        6.88      1.51 o 
   8   4   6        6.77        3.90      1.43 o 
   9   4   6        3.35        3.66      1.56 o 
  10   4   6        1.03        1.26      1.56 o 
  11   4   6        3.28        2.67      1.45 o 
  12   4   6        2.06        0.77      1.52 o 
  13   4   6        0.26        0.29      2.53 o 
 -13   5   6        1.51        1.68      5.76 o 
 -12   5   6        2.04        2.47      3.25 o 
 -11   5   6       41.03       38.17      3.36 o 
 -10   5   6        0.00       -1.10      1.10 o 
  -9   5   6        1.50       -1.47      4.02 o 
  -8   5   6       65.36       53.60      8.57 o 
  -7   5   6       14.09       13.87      2.51 o 
  -6   5   6       10.92        9.81      2.14 o 
  -5   5   6        0.34       -0.11      1.17 o 
  -4   5   6       30.47       35.52      3.35 o 
  -3   5   6        0.43        0.18      1.05 o 
  -2   5   6      253.45      242.27      5.80 o 
  -1   5   6       46.16       47.13      3.63 o 
   0   5   6        3.02        1.33      1.03 o 
   1   5   6      146.23      159.22      5.30 o 
   2   5   6        0.04        0.61      1.20 o 
   3   5   6       18.81       18.69      4.65 o 
   4   5   6       37.53       36.98      3.43 o 
   5   5   6       11.02        9.47      2.66 o 
   6   5   6       13.29       15.77      3.26 o 
   7   5   6        9.20        9.61      3.02 o 
   8   5   6       51.76       39.41      5.10 o 
   9   5   6       19.58       22.48      4.30 o 
  10   5   6        1.78        0.49      1.21 o 
  11   5   6        1.57       -1.40      1.57 o 
  12   5   6        0.43       -0.32      5.41 o 
 -11   6   6        3.98       -2.93      5.14 o 
 -10   6   6        1.97        6.44      5.77 o 
  -9   6   6        0.82        0.57      4.40 o 
  -8   6   6       16.04       12.79      6.03 o 
  -7   6   6       12.61       18.48      6.37 o 
  -6   6   6        0.70       -0.21      3.58 o 
  -5   6   6        1.26        1.85      1.84 o 
  -4   6   6       16.31       18.84      2.35 o 
  -3   6   6       44.47       47.80      5.03 o 
  -2   6   6       36.48       33.37      2.64 o 
  -1   6   6        5.66        7.83      1.61 o 
   0   6   6       24.03       27.93      2.57 o 
   1   6   6       55.07       53.41      3.98 o 
   2   6   6       24.58       27.64      3.22 o 
   3   6   6        3.27        2.59      1.67 o 
   4   6   6       18.21       19.80      2.87 o 
   5   6   6        7.49       11.64      2.67 o 
   6   6   6       19.75       17.32      3.09 o 
   7   6   6        1.02        2.04      2.84 o 
   8   6   6       21.43       21.52      4.48 o 
   9   6   6        0.13       -1.78      2.94 o 
  10   6   6        1.08        1.04      3.40 o 
  -9   7   6        0.00        0.70      5.89 o 
  -8   7   6        4.06        8.46      6.34 o 
  -7   7   6       16.91       28.23      8.35 o 
  -6   7   6        2.61       -0.72      4.61 o 
  -5   7   6        1.67       -1.41      4.25 o 
  -4   7   6       17.36       17.59      4.11 o 
  -3   7   6        0.38        1.68      2.01 o 
  -2   7   6       10.38       10.45      2.27 o 
  -1   7   6        0.52        2.44      1.57 o 
   0   7   6       11.65       16.54      2.71 o 
   1   7   6       13.44       15.51      3.76 o 
   2   7   6        4.59        4.63      2.08 o 
   3   7   6       36.63       36.11      3.97 o 
   4   7   6        9.73        9.87      2.77 o 
   5   7   6       25.30       25.83      4.83 o 
   6   7   6        0.17        0.10      2.29 o 
   7   7   6        2.97        2.49      2.46 o 
   8   7   6        0.35        1.77      2.60 o 
  -6   8   6        5.55        5.22      6.76 o 
  -5   8   6        2.11       -2.88      5.37 o 
  -4   8   6        7.97        1.49      5.89 o 
  -3   8   6        0.20       -1.74      5.13 o 
  -2   8   6        1.08        1.30      2.61 o 
  -1   8   6        1.47        0.43      2.12 o 
   0   8   6        9.13        3.68      2.22 o 
   1   8   6        8.82       11.64      3.66 o 
   2   8   6       37.06       34.90      4.18 o 
   3   8   6        3.92        5.78      2.43 o 
   4   8   6        3.94       -0.96      2.26 o 
 -16   1   7        0.29       -2.15      2.15 o 
 -15   1   7        0.12        1.28      2.19 o 
 -14   1   7        7.75        9.89      2.77 o 
 -13   1   7       23.89       25.10      2.45 o 
 -12   1   7       16.63       17.26      1.89 o 
 -11   1   7        0.75        0.68      0.95 o 
 -10   1   7        0.46        0.26      0.79 o 
  -9   1   7      162.71      163.58      3.29 o 
  -8   1   7      192.81      181.92      3.35 o 
  -7   1   7       16.03       12.62      0.97 o 
  -6   1   7       51.08       40.61      2.33 o 
  -5   1   7       90.31       96.91      2.49 o 
  -4   1   7      472.92      481.52      5.92 o 
  -3   1   7      345.52      342.89      5.10 o 
  -2   1   7        3.22        5.94      0.66 o 
  -1   1   7     1642.99     1548.45     24.32 o 
   0   1   7      511.53      507.89      6.21 o 
   1   1   7       31.06       36.47      1.08 o 
   2   1   7        4.11        9.19      0.58 o 
   3   1   7      415.50      486.72      5.11 o 
   4   1   7       14.14       17.11      1.46 o 
   5   1   7      114.73      127.19      2.20 o 
   6   1   7       39.43       41.98      2.03 o 
   7   1   7       22.05       17.59      1.82 o 
   8   1   7      165.01      165.46      3.85 o 
   9   1   7      207.38      202.00      5.19 o 
  10   1   7       26.56       22.82      2.83 o 
  11   1   7        6.80       11.37      2.80 o 
  12   1   7       17.59       16.25      6.39 o 
  13   1   7       24.69       28.62      4.44 o 
  14   1   7       15.67       14.34      5.42 o 
 -15   2   7       22.86       23.90      3.61 o 
 -14   2   7       15.55       18.65      2.75 o 
 -13   2   7       37.12       40.39      3.04 o 
 -12   2   7       67.67       72.61      3.74 o 
 -11   2   7       16.44       13.54      1.84 o 
 -10   2   7        2.46        1.06      0.99 o 
  -9   2   7      627.63      570.91      8.50 o 
  -8   2   7       67.03       78.13      2.36 o 
  -7   2   7      125.22      122.48      3.15 o 
  -6   2   7        0.87        1.28      0.50 o 
  -5   2   7       57.46       64.03      1.78 o 
  -4   2   7      589.47      586.01      6.84 o 
  -3   2   7        7.92        5.10      0.46 o 
  -2   2   7      443.88      536.77      6.11 o 
  -1   2   7      807.00      881.54     10.16 o 
   0   2   7     3629.01     3892.31     40.87 o 
   1   2   7      514.99      610.86      5.77 o 
   2   2   7       27.30       37.75      1.12 o 
   3   2   7     2280.91     2288.63     20.52 o 
   4   2   7       73.50       62.50      1.42 o 
   5   2   7      197.20      183.59      3.60 o 
   6   2   7      272.76      264.20      5.21 o 
   7   2   7      258.37      225.96      5.47 o 
   8   2   7      118.55      126.35      4.14 o 
   9   2   7        8.40        8.19      1.58 o 
  10   2   7       79.00       73.08      3.90 o 
  11   2   7        0.52        0.16      1.93 o 
  12   2   7        2.57        3.01      2.36 o 
  13   2   7       39.19       34.35      9.82 o 
  14   2   7        0.33        1.07      3.47 o 
 -15   3   7        1.16       -2.37      2.37 o 
 -14   3   7        0.03       -1.88      1.88 o 
 -13   3   7       34.65       36.81      3.67 o 
 -12   3   7       65.48       82.53      4.24 o 
 -11   3   7        8.37       10.90      1.60 o 
 -10   3   7       45.99       39.84      2.45 o 
  -9   3   7       69.34       66.05      2.88 o 
  -8   3   7       84.38       84.27      2.50 o 
  -7   3   7      543.66      537.84      7.65 o 
  -6   3   7       97.19       95.22      2.79 o 
  -5   3   7       63.83       72.18      1.51 o 
  -4   3   7      458.21      443.19      5.65 o 
  -3   3   7      228.38      209.94      3.40 o 
  -2   3   7     2381.52     2415.29     29.39 o 
  -1   3   7      283.82      280.27      4.19 o 
   0   3   7       95.58      124.16      4.14 o 
   1   3   7      470.30      398.97      6.78 o 
   2   3   7       24.21       22.92      1.65 o 
   3   3   7      442.90      426.85      5.90 o 
   4   3   7       39.53       33.50      1.49 o 
   5   3   7      265.87      254.51      9.73 o 
   6   3   7      227.19      199.03      4.84 o 
   7   3   7        2.29        2.30      1.08 o 
   8   3   7        0.18       -1.29      1.29 o 
   9   3   7       28.14       29.32      2.60 o 
  10   3   7      123.98      127.35      4.63 o 
  11   3   7        1.43        0.23      1.37 o 
  12   3   7       30.86       30.05      3.74 o 
  13   3   7        5.61        1.03      5.31 o 
 -14   4   7        3.35       -0.17      2.25 o 
 -13   4   7        2.44        0.42      1.54 o 
 -12   4   7        6.76        6.69      3.12 o 
 -11   4   7       69.93       70.14      5.93 o 
 -10   4   7       34.37       36.37      2.73 o 
  -9   4   7       20.76       17.63      2.14 o 
  -8   4   7       12.14       15.87      1.85 o 
  -7   4   7        0.08        0.32      0.88 o 
  -6   4   7      451.71      426.65      6.51 o 
  -5   4   7       49.96       39.53      2.73 o 
  -4   4   7      606.86      573.90     11.62 o 
  -3   4   7       11.31       12.78      1.64 o 
  -2   4   7        1.50       -0.20      0.80 o 
  -1   4   7        6.71        5.86      1.08 o 
   0   4   7       12.71       20.29      1.79 o 
   1   4   7       21.76       19.97      1.82 o 
   2   4   7      253.39      234.92      7.06 o 
   3   4   7      552.92      448.99     17.04 o 
   4   4   7       56.49       51.65      3.78 o 
   5   4   7       25.97       26.78      2.24 o 
   6   4   7      616.08      601.67     12.24 o 
   7   4   7       65.06       61.00      3.34 o 
   8   4   7        8.32        9.26      1.76 o 
   9   4   7        2.63        3.90      1.64 o 
  10   4   7       16.42       15.07      2.67 o 
  11   4   7       21.70       26.22      2.50 o 
  12   4   7        4.76        3.74      1.69 o 
 -13   5   7        1.49        2.83      4.14 o 
 -12   5   7        0.08       -1.78      3.39 o 
 -11   5   7        0.01        1.28      1.74 o 
 -10   5   7       21.83       20.93      2.33 o 
  -9   5   7       13.56        8.54      4.82 o 
  -8   5   7        0.07        0.59      2.28 o 
  -7   5   7       15.31       14.67      4.01 o 
  -6   5   7        9.54        8.46      2.14 o 
  -5   5   7        3.99        6.04      2.14 o 
  -4   5   7       52.61       44.23      2.91 o 
  -3   5   7      116.58      108.57      4.21 o 
  -2   5   7       82.21       93.60      3.92 o 
  -1   5   7       57.67       63.38      3.15 o 
   0   5   7        0.06       -0.02      0.97 o 
   1   5   7        0.09        1.08      1.07 o 
   2   5   7       89.46       95.58      4.62 o 
   3   5   7       40.41       37.19      3.82 o 
   4   5   7        0.26       -0.17      1.23 o 
   5   5   7        0.17       -0.22      1.30 o 
   6   5   7        7.98        7.74      2.84 o 
   7   5   7        0.95        3.56      2.53 o 
   8   5   7        1.40        0.29      2.40 o 
   9   5   7        8.17       25.55      6.84 o 
  10   5   7        1.08        0.22      1.80 o 
  11   5   7       12.20       10.50      2.81 o 
 -11   6   7        0.00        1.58      5.05 o 
 -10   6   7        4.41       10.56      6.19 o 
  -9   6   7        0.53       -0.60      4.61 o 
  -8   6   7       21.81       27.72      7.50 o 
  -7   6   7       61.70       47.47      8.49 o 
  -6   6   7       20.00       20.61      6.55 o 
  -5   6   7       20.65       20.37      3.15 o 
  -4   6   7        0.59       -1.15      1.15 o 
  -3   6   7        6.79        2.82      1.97 o 
  -2   6   7       25.11       26.87      2.77 o 
  -1   6   7       21.08       21.08      2.27 o 
   0   6   7        0.07       -0.15      1.12 o 
   1   6   7       26.42       31.24      3.16 o 
   2   6   7        3.89        2.14      1.78 o 
   3   6   7        9.31        5.09      1.91 o 
   4   6   7        9.45       12.87      2.56 o 
   5   6   7       59.67       60.33      4.89 o 
   6   6   7        4.01        1.97      2.23 o 
   7   6   7       10.71        6.06      2.56 o 
   8   6   7        0.13       -0.04      2.17 o 
   9   6   7        4.32        8.21      2.85 o 
  10   6   7        6.60        7.36      4.07 o 
  -9   7   7        0.21        0.71      5.27 o 
  -8   7   7        2.23        5.68      5.50 o 
  -7   7   7        3.36        5.85      5.66 o 
  -6   7   7        2.41        7.19      5.16 o 
  -5   7   7        3.30        3.44      5.03 o 
  -4   7   7        3.71        2.78      2.28 o 
  -3   7   7        0.13        1.12      1.69 o 
  -2   7   7       20.27       20.16      2.81 o 
  -1   7   7        1.23        0.00      1.46 o 
   0   7   7       16.26       16.77      2.61 o 
   1   7   7        4.80        3.71      2.05 o 
   2   7   7        1.00        3.83      2.18 o 
   3   7   7       15.58       18.14      3.12 o 
   4   7   7        1.51        1.43      2.13 o 
   5   7   7        2.30       -0.46      2.12 o 
   6   7   7        4.09        0.07      2.32 o 
   7   7   7       10.67       12.70      4.09 o 
  -5   8   7        1.23        8.83      6.63 o 
  -4   8   7        4.14       -0.77      5.01 o 
  -3   8   7        0.62       -0.01      4.47 o 
  -2   8   7        6.43        6.50      3.42 o 
  -1   8   7        3.23        8.34      2.76 o 
   0   8   7        0.47       -0.78      2.06 o 
   1   8   7        7.45       11.90      3.66 o 
   2   8   7        0.53       -0.23      2.03 o 
   3   8   7       10.53       10.52      3.03 o 
   4   8   7        0.29       -0.38      2.61 o 
 -16   0   8       20.82       17.59      4.16 o 
 -15   0   8       29.25       35.96      5.02 o 
 -14   0   8        4.27        2.16      2.45 o 
 -13   0   8      168.25      177.59      8.38 o 
 -12   0   8        7.64       13.60      2.70 o 
 -11   0   8      270.86      269.27      6.99 o 
 -10   0   8      706.18      700.04     12.61 o 
  -9   0   8       28.93       32.98      2.43 o 
  -8   0   8      327.04      304.24      6.56 o 
  -7   0   8      133.00      102.93      3.24 o 
  -6   0   8     2548.59     2668.16     36.32 o 
  -5   0   8     6020.56     5994.56    123.25 o 
  -4   0   8     2229.82     2407.77     63.79 o 
  -3   0   8      428.49      353.11      6.88 o 
  -1   0   8       97.30      100.87      3.10 o 
   0   0   8      631.74      676.03     13.70 o 
   1   0   8      448.24      546.71     14.98 o 
   2   0   8       39.18       31.70      1.67 o 
   3   0   8     1052.23     1317.65     21.22 o 
   4   0   8      117.38       88.73      4.30 o 
   5   0   8     1573.07     1853.45     29.66 o 
   6   0   8      643.73      710.32     13.25 o 
   7   0   8      422.91      456.92      9.70 o 
   8   0   8       56.03       46.10      4.03 o 
   9   0   8      451.20      469.54     13.68 o 
  10   0   8       29.73       36.12      4.23 o 
  11   0   8       18.86       16.97      3.45 o 
  12   0   8       35.95       35.03      6.59 o 
  13   0   8       29.95       23.16      5.70 o 
  14   0   8       49.30       60.83      9.34 o 
 -16   1   8        3.88        6.49      2.79 o 
 -15   1   8       61.06       77.03      4.99 o 
 -14   1   8       16.55       17.04      2.55 o 
 -13   1   8        0.03       -0.60      1.35 o 
 -12   1   8        0.30       -0.79      1.07 o 
 -11   1   8       42.04       36.59      2.33 o 
 -10   1   8      167.36      149.18      3.55 o 
  -9   1   8       80.45       69.31      2.23 o 
  -8   1   8       42.13       44.26      1.81 o 
  -7   1   8        3.85        2.82      0.70 o 
  -6   1   8      740.87      680.22      8.97 o 
  -5   1   8      136.51      118.29      2.36 o 
  -4   1   8      175.59      141.15      2.68 o 
  -3   1   8       21.10       18.91      1.43 o 
  -2   1   8      200.12      175.77      7.01 o 
  -1   1   8     1417.25     1394.07     18.88 o 
   0   1   8       12.04       10.47      1.09 o 
   1   1   8     3189.87     3277.06     32.47 o 
   2   1   8     1205.25     1291.64     12.66 o 
   3   1   8      359.93      345.20      4.17 o 
   4   1   8      663.87      638.69      6.63 o 
   5   1   8        0.51        0.62      0.40 o 
   6   1   8      462.37      472.99      6.35 o 
   7   1   8      396.96      399.49      6.46 o 
   8   1   8        0.02       -0.66      0.81 o 
   9   1   8        6.55        8.00      1.73 o 
  10   1   8        7.21        7.04      2.34 o 
  11   1   8       39.22       45.91      7.30 o 
  12   1   8        2.52       -0.01      2.30 o 
  13   1   8        4.06        1.36      2.64 o 
  14   1   8        1.72       -1.60      3.94 o 
 -15   2   8        0.49       -1.33      2.86 o 
 -14   2   8       55.81       69.41      4.57 o 
 -13   2   8        9.87        5.37      1.60 o 
 -12   2   8       13.74       12.34      1.85 o 
 -11   2   8       23.03       19.26      2.01 o 
 -10   2   8       11.90       12.07      1.97 o 
  -9   2   8      330.33      341.18      5.98 o 
  -8   2   8       99.32       92.20      3.18 o 
  -7   2   8       34.94       29.17      2.00 o 
  -6   2   8      373.82      369.95      5.77 o 
  -5   2   8       10.93        6.19      0.68 o 
  -4   2   8      329.22      297.54      3.90 o 
  -3   2   8        0.16        2.12      0.37 o 
  -2   2   8      539.99      493.66      5.48 o 
  -1   2   8     2727.53     2823.81     26.18 o 
   0   2   8     3329.10     3479.21     49.21 o 
   1   2   8       31.43       60.57      1.39 o 
   2   2   8     1331.11     1369.90     13.10 o 
   3   2   8      252.69      290.95      3.66 o 
   4   2   8      112.32      118.89      2.12 o 
   5   2   8       16.78       18.47      1.32 o 
   6   2   8       44.85       52.63      2.67 o 
   7   2   8       26.03       33.59      2.35 o 
   8   2   8       70.78       69.29      3.37 o 
   9   2   8       47.87       49.70      3.48 o 
  10   2   8       27.71       33.09      2.80 o 
  11   2   8       84.72       85.90      6.72 o 
  12   2   8        8.84        9.58      4.02 o 
  13   2   8       13.87       16.47      3.55 o 
  14   2   8        3.07        1.98      3.99 o 
 -15   3   8        3.03       -0.14      3.31 o 
 -14   3   8        3.20        2.41      2.24 o 
 -13   3   8        8.95       13.01      2.29 o 
 -12   3   8        0.18        1.00      1.17 o 
 -11   3   8       18.63       14.99      1.80 o 
 -10   3   8       10.61        9.98      1.46 o 
  -9   3   8       47.40       50.14      2.45 o 
  -8   3   8       18.23       14.50      1.30 o 
  -7   3   8      142.40      136.15      4.93 o 
  -6   3   8       96.88       59.35      3.66 o 
  -5   3   8       31.92       28.68      1.10 o 
  -4   3   8        4.78        4.83      0.45 o 
  -3   3   8       28.91       27.53      1.24 o 
  -2   3   8       74.76       71.98      2.24 o 
  -1   3   8       62.35       71.11      2.63 o 
   0   3   8       23.05       28.20      2.93 o 
   1   3   8        8.26        6.75      0.54 o 
   2   3   8       19.94       14.31      2.80 o 
   3   3   8      288.76      311.03      4.32 o 
   4   3   8       70.64       81.86      2.44 o 
   5   3   8       82.49       75.43      3.52 o 
   6   3   8       95.03       84.98      3.14 o 
   7   3   8      181.72      186.20      4.99 o 
   8   3   8       87.05       94.97      6.20 o 
   9   3   8       28.19       25.54      2.81 o 
  10   3   8        2.82        6.69      1.66 o 
  11   3   8       17.98       12.11      2.05 o 
  12   3   8        0.01        1.51      2.12 o 
  13   3   8        0.07        0.02      2.33 o 
 -14   4   8       11.85       15.09      2.56 o 
 -13   4   8        8.58        5.95      1.89 o 
 -12   4   8        1.26       -0.53      1.42 o 
 -11   4   8        1.35       -0.30      1.12 o 
 -10   4   8        4.65        3.05      1.07 o 
  -9   4   8      118.32      121.30      4.98 o 
  -8   4   8        3.14        1.30      1.23 o 
  -7   4   8        3.52        3.27      0.98 o 
  -6   4   8      145.72      147.14      3.80 o 
  -5   4   8      168.77      176.70      4.04 o 
  -4   4   8       11.81       14.84      1.92 o 
  -3   4   8      284.61      273.32      6.92 o 
  -2   4   8      124.32      130.29      4.35 o 
  -1   4   8        1.04        0.59      0.94 o 
   0   4   8        1.30        2.14      1.00 o 
   1   4   8        2.55        4.03      1.28 o 
   2   4   8      334.95      326.25     17.82 o 
   3   4   8      272.48      257.79      7.31 o 
   4   4   8      490.85      496.45     11.57 o 
   5   4   8       31.94       36.64      2.04 o 
   6   4   8      141.31      134.28      6.94 o 
   7   4   8        0.74       -0.56      2.06 o 
   8   4   8       68.70       72.72      3.95 o 
   9   4   8        0.14        1.27      1.66 o 
  10   4   8        0.69        2.11      1.70 o 
  11   4   8        1.25        1.98      1.98 o 
  12   4   8        0.31       -0.54      2.35 o 
 -13   5   8        3.60        1.59      2.18 o 
 -12   5   8        6.94       10.66      2.40 o 
 -11   5   8        0.23       -2.81      2.81 o 
 -10   5   8        1.17        0.90      2.63 o 
  -9   5   8        7.91        1.39      4.12 o 
  -8   5   8        0.17        0.02      3.57 o 
  -7   5   8       10.23        8.17      2.13 o 
  -6   5   8       11.36        9.80      1.77 o 
  -5   5   8        2.18        4.30      1.45 o 
  -4   5   8      249.58      251.24     10.69 o 
  -3   5   8       23.03       25.84      2.53 o 
  -2   5   8       28.83       20.40      2.27 o 
  -1   5   8       27.35       30.23      2.72 o 
   0   5   8       49.01       50.10      2.84 o 
   1   5   8      136.23      137.49      4.58 o 
   2   5   8       89.23       88.13      5.93 o 
   3   5   8        7.10       10.85      2.12 o 
   4   5   8        0.01       -1.27      1.27 o 
   5   5   8       13.01       15.23      2.66 o 
   6   5   8       43.66       40.48      3.89 o 
   7   5   8        0.42        0.63      1.78 o 
   8   5   8        3.64        4.56      2.94 o 
   9   5   8        0.76       -1.71      2.68 o 
  10   5   8        8.68        8.20      1.60 o 
  11   5   8        0.21        0.42      1.53 o 
 -11   6   8        3.25        2.19      5.34 o 
 -10   6   8        1.33        2.27      4.69 o 
  -9   6   8        1.75        4.18      4.90 o 
  -8   6   8       21.44       24.71      7.09 o 
  -7   6   8        0.01        2.19      1.95 o 
  -6   6   8        9.39        7.43      2.42 o 
  -5   6   8       83.38       90.63      5.56 o 
  -4   6   8        0.37       -1.37      1.37 o 
  -3   6   8        6.07        3.16      1.60 o 
  -2   6   8        6.40        5.55      1.97 o 
  -1   6   8        0.09       -0.37      1.17 o 
   0   6   8        4.15        1.04      1.29 o 
   1   6   8       19.34       21.13      2.79 o 
   2   6   8        0.07       -0.65      1.36 o 
   3   6   8        0.70        0.62      1.52 o 
   4   6   8       14.07       13.54      3.40 o 
   5   6   8        0.01        2.93      2.04 o 
   6   6   8        4.74        0.64      1.83 o 
   7   6   8        4.41        4.17      2.46 o 
   8   6   8        1.25        2.92      2.39 o 
   9   6   8        5.64        2.46      2.30 o 
  -9   7   8        0.17       -4.18      5.03 o 
  -8   7   8        0.59        1.91      5.77 o 
  -7   7   8        6.11        7.50      6.00 o 
  -6   7   8        6.38        4.13      5.42 o 
  -5   7   8        8.13        7.08      2.80 o 
  -4   7   8        0.16        0.15      3.35 o 
  -3   7   8       13.89        8.34      2.45 o 
  -2   7   8       11.47       12.45      2.46 o 
  -1   7   8        7.87        7.37      2.46 o 
   0   7   8        3.03        1.76      1.84 o 
   1   7   8        3.27        4.38      2.02 o 
   2   7   8       14.27       14.90      2.83 o 
   3   7   8        3.58        2.07      2.10 o 
   4   7   8       33.26       39.88      4.38 o 
   5   7   8        2.22       -2.05      2.95 o 
   6   7   8        0.60       -0.16      2.17 o 
   7   7   8        0.10        1.42      2.51 o 
  -5   8   8        1.85       -5.03      5.03 o 
  -4   8   8        2.95        3.28      5.09 o 
  -3   8   8        1.12       -2.75      4.24 o 
  -2   8   8        0.01        3.82      3.22 o 
  -1   8   8        2.08        0.25      2.27 o 
   0   8   8        2.90        9.27      3.90 o 
   1   8   8        1.65        0.84      2.30 o 
   2   8   8       21.46       24.55      3.59 o 
   3   8   8        0.07        0.28      2.55 o 
 -16   1   9        6.92        4.12      2.65 o 
 -15   1   9       15.52       15.80      2.62 o 
 -14   1   9       19.70       23.39      2.89 o 
 -13   1   9       23.91       27.24      2.63 o 
 -12   1   9        9.20        4.00      1.43 o 
 -11   1   9        0.81       -0.19      0.88 o 
 -10   1   9      218.08      201.99      4.24 o 
  -9   1   9      113.27      112.65      2.78 o 
  -8   1   9        4.92        4.74      0.78 o 
  -7   1   9        0.07       -0.11      0.51 o 
  -6   1   9       25.62       22.76      1.26 o 
  -5   1   9      155.60      140.87      2.97 o 
  -4   1   9       22.41       26.19      1.62 o 
  -3   1   9       18.16       33.72      1.40 o 
  -2   1   9      635.40      601.38      7.55 o 
  -1   1   9      276.20      269.61      4.25 o 
   0   1   9       50.91       59.44      1.54 o 
   1   1   9      141.35      151.05      2.58 o 
   2   1   9       14.11        9.35      1.00 o 
   3   1   9      271.86      302.94      3.85 o 
   4   1   9      172.48      153.40      2.45 o 
   5   1   9        8.51        6.15      0.68 o 
   6   1   9        9.60        7.99      1.21 o 
   7   1   9       14.67       15.44      1.39 o 
   8   1   9      399.35      404.67      6.83 o 
   9   1   9       24.19       20.01      2.57 o 
  10   1   9       19.35       17.73      3.32 o 
  11   1   9       22.98       20.93      4.06 o 
  12   1   9        6.02        0.58      2.51 o 
  13   1   9        6.62        5.35      3.06 o 
  14   1   9        1.45        1.60      3.00 o 
 -15   2   9        4.98        5.68      2.49 o 
 -14   2   9        2.07        8.79      2.00 o 
 -13   2   9        1.01        2.98      1.49 o 
 -12   2   9        1.83        3.56      1.37 o 
 -11   2   9       82.76       78.78      3.50 o 
 -10   2   9       55.14       63.21      2.84 o 
  -9   2   9       14.42       14.59      1.53 o 
  -8   2   9       32.84       32.00      1.71 o 
  -7   2   9      535.05      540.49      7.25 o 
  -6   2   9      867.21      796.66     10.47 o 
  -5   2   9       72.24       73.77      2.11 o 
  -4   2   9        5.80        4.16      0.53 o 
  -3   2   9        4.57        5.00      0.64 o 
  -2   2   9        3.96        2.16      1.13 o 
  -1   2   9     5023.64     4975.22     95.00 o 
   0   2   9     2919.51     2950.76     29.41 o 
   1   2   9      354.70      427.33      6.00 o 
   2   2   9       34.90       42.27      1.42 o 
   3   2   9      717.29      737.30      7.63 o 
   4   2   9      334.21      316.56      4.34 o 
   5   2   9       76.28       82.66      2.44 o 
   6   2   9       58.87       55.85      4.07 o 
   7   2   9       58.62       59.63      5.39 o 
   8   2   9      122.85      122.85      4.22 o 
   9   2   9        4.61        3.62      2.71 o 
  10   2   9       13.52       11.02      3.41 o 
  11   2   9       26.99       28.64      3.85 o 
  12   2   9       19.37       16.02      3.51 o 
  13   2   9        0.01        0.84      2.43 o 
 -15   3   9        5.95       -1.75      3.10 o 
 -14   3   9       32.53       41.67      3.60 o 
 -13   3   9       29.80       36.16      3.24 o 
 -12   3   9       53.71       60.18      5.15 o 
 -11   3   9       11.00        8.17      1.73 o 
 -10   3   9       84.96       83.15      3.27 o 
  -9   3   9        8.09       11.64      1.40 o 
  -8   3   9       17.56       21.25      1.53 o 
  -7   3   9     1034.55      988.96     12.68 o 
  -6   3   9       51.96       45.00      2.35 o 
  -5   3   9       62.08       59.94      1.75 o 
  -4   3   9        0.04        0.46      0.37 o 
  -3   3   9       22.84       23.55      1.23 o 
  -2   3   9      113.44      109.80      1.94 o 
  -1   3   9       26.68       24.33      0.90 o 
   0   3   9       28.30       18.86      0.80 o 
   1   3   9      305.54      155.31      7.49 o 
   2   3   9      529.72      476.40      8.42 o 
   3   3   9      152.83      145.01      2.65 o 
   4   3   9       50.52       52.29      2.37 o 
   5   3   9      343.54      334.78      6.98 o 
   6   3   9       54.88       59.59      3.45 o 
   7   3   9      226.03      223.98      5.65 o 
   8   3   9      114.13      114.14      4.08 o 
   9   3   9       46.36       52.61      3.32 o 
  10   3   9        8.78        7.13      1.78 o 
  11   3   9       12.00       14.83      2.83 o 
  12   3   9       47.69       55.45      7.68 o 
  13   3   9        0.60        3.42      3.33 o 
 -14   4   9        0.14       -1.35      1.63 o 
 -13   4   9        4.75        1.08      1.70 o 
 -12   4   9        7.62        7.96      3.91 o 
 -11   4   9        5.69        4.74      1.29 o 
 -10   4   9      100.88      110.69      4.06 o 
  -9   4   9        0.02        0.79      0.71 o 
  -8   4   9       62.85       60.21      4.05 o 
  -7   4   9      139.22      133.04      3.58 o 
  -6   4   9        5.29        5.18      1.01 o 
  -5   4   9       75.83       71.96      1.96 o 
  -4   4   9        3.11        2.06      1.04 o 
  -3   4   9      425.21      418.15     11.05 o 
  -2   4   9      327.22      319.98      9.01 o 
  -1   4   9        9.29        9.16      1.47 o 
   0   4   9      494.51      498.55      9.26 o 
   1   4   9       47.20       58.58      2.80 o 
   2   4   9      136.92      131.69      4.06 o 
   3   4   9      481.63      440.95     10.45 o 
   4   4   9       37.07       34.73      1.44 o 
   5   4   9        7.29        5.96      1.16 o 
   6   4   9       22.28       22.86      1.92 o 
   7   4   9        9.81       11.67      2.06 o 
   8   4   9       20.71       28.03      5.29 o 
   9   4   9        7.29        3.36      1.72 o 
  10   4   9        3.27        2.57      1.89 o 
  11   4   9        0.97        1.50      1.98 o 
  12   4   9        3.35        2.86      2.93 o 
 -13   5   9        1.07       -0.18      2.19 o 
 -12   5   9        0.53       -1.83      4.80 o 
 -11   5   9       22.68       25.19      3.14 o 
 -10   5   9       38.27       45.13      3.38 o 
  -9   5   9        7.48        7.31      1.20 o 
  -8   5   9        0.15        0.01      1.56 o 
  -7   5   9        7.92       10.48      2.45 o 
  -6   5   9        6.19        2.17      1.24 o 
  -5   5   9       37.30       39.82      3.17 o 
  -4   5   9      140.24      129.70      6.12 o 
  -3   5   9        0.54       -0.16      1.14 o 
  -2   5   9      102.81       88.80      3.98 o 
  -1   5   9       10.19       10.49      2.41 o 
   0   5   9       43.10       39.96      3.49 o 
   1   5   9       66.52       57.22      3.30 o 
   2   5   9        5.95        5.26      1.64 o 
   3   5   9       34.53       23.09      2.74 o 
   4   5   9        2.25        1.60      1.47 o 
   5   5   9        7.88        5.31      1.88 o 
   6   5   9        3.50        3.92      1.97 o 
   7   5   9        3.52        4.36      2.00 o 
   8   5   9        7.22        3.62      2.05 o 
   9   5   9        6.06        5.82      1.31 o 
  10   5   9        4.30        5.26      2.38 o 
  11   5   9        5.34        8.14      2.66 o 
 -11   6   9        3.88        7.34      6.13 o 
 -10   6   9        0.35       -4.00      4.96 o 
  -9   6   9        2.97       -0.94      4.22 o 
  -8   6   9       12.12       10.68      6.44 o 
  -7   6   9       15.29       18.94      3.26 o 
  -6   6   9       17.49       15.36      3.07 o 
  -5   6   9        4.73        2.67      1.71 o 
  -4   6   9        0.11        1.15      1.51 o 
  -3   6   9       16.12       10.65      2.07 o 
  -2   6   9       10.87        9.72      2.05 o 
  -1   6   9       62.69       67.07      4.13 o 
   0   6   9        7.75        5.17      1.58 o 
   1   6   9        0.33       -0.64      1.40 o 
   2   6   9        6.79        5.04      1.96 o 
   3   6   9        1.20       -0.49      1.58 o 
   4   6   9       16.85       19.77      2.98 o 
   5   6   9        3.96        1.48      1.84 o 
   6   6   9        0.15       -0.57      1.78 o 
   7   6   9        0.33        0.71      2.14 o 
   8   6   9        0.30       -1.97      1.97 o 
   9   6   9       15.68        8.49      3.19 o 
  -9   7   9        0.91        4.68      6.35 o 
  -8   7   9        8.03       12.59      5.95 o 
  -7   7   9        6.86        8.10      6.02 o 
  -6   7   9       14.62       26.20      7.36 o 
  -5   7   9       16.36       15.18      3.34 o 
  -4   7   9        1.34        0.74      2.13 o 
  -3   7   9        4.14        2.57      1.87 o 
  -2   7   9        0.76        1.81      2.28 o 
  -1   7   9        1.25        2.24      2.07 o 
   0   7   9        8.50        6.23      2.95 o 
   1   7   9       38.36       44.57      4.08 o 
   2   7   9        1.41        0.67      2.00 o 
   3   7   9       19.14       21.69      3.34 o 
   4   7   9        3.03        2.28      1.96 o 
   5   7   9       20.94       23.86      3.65 o 
   6   7   9        3.86        4.45      2.68 o 
   7   7   9        6.21        6.71      2.81 o 
  -5   8   9        0.16       10.88      6.68 o 
  -4   8   9        1.02        3.69      5.82 o 
  -3   8   9        3.65       10.86      4.08 o 
  -2   8   9        4.23        3.85      3.22 o 
  -1   8   9        0.00        0.31      2.42 o 
   0   8   9        8.58        5.78      3.84 o 
   1   8   9        5.17        3.06      2.61 o 
   2   8   9        1.30       -1.16      2.18 o 
   3   8   9        5.80        6.71      2.91 o 
 -16   0  10       34.09       38.13      5.47 o 
 -15   0  10       44.13       45.64      6.59 o 
 -14   0  10       30.74       45.75      5.39 o 
 -13   0  10       18.97       22.52      3.79 o 
 -12   0  10       28.81       28.36      2.81 o 
 -11   0  10       88.06       88.57      3.97 o 
 -10   0  10        8.54        4.53      1.37 o 
  -9   0  10      160.64      157.90      5.14 o 
  -8   0  10      160.62      141.03      4.22 o 
  -7   0  10       12.98       13.85      1.49 o 
  -6   0  10       26.08       16.99      2.42 o 
  -5   0  10      646.56      538.85     10.47 o 
  -4   0  10      463.77      448.39      8.83 o 
  -3   0  10       89.00       98.01      3.26 o 
  -2   0  10      920.31      850.88     14.46 o 
  -1   0  10      210.43      231.41      5.02 o 
   0   0  10       13.80       17.73      1.32 o 
   1   0  10      837.14      791.20     17.30 o 
   2   0  10      817.94      764.89     13.51 o 
   3   0  10     1212.60     1174.14     19.65 o 
   4   0  10       73.41       68.69      2.34 o 
   5   0  10       87.33       68.88      2.42 o 
   6   0  10      846.70      842.01     13.25 o 
   7   0  10      298.57      321.45      7.88 o 
   8   0  10      254.27      266.99      9.48 o 
   9   0  10       36.18       34.84      4.02 o 
  10   0  10       16.34        9.48      2.87 o 
  11   0  10       43.24       52.47      5.51 o 
  12   0  10       15.48       21.41      5.67 o 
  13   0  10       18.96       38.35      7.55 o 
 -15   1  10        1.98        4.69      2.11 o 
 -14   1  10       31.84       35.42      3.39 o 
 -13   1  10       39.89       44.10      3.21 o 
 -12   1  10       14.60       15.48      1.83 o 
 -11   1  10       31.34       31.34      2.06 o 
 -10   1  10      145.73      157.72      3.73 o 
  -9   1  10      197.70      174.21      3.55 o 
  -8   1  10       44.97       35.18      1.67 o 
  -7   1  10      333.54      347.09      5.73 o 
  -6   1  10      573.30      566.19      7.36 o 
  -5   1  10       51.26       49.44      1.66 o 
  -4   1  10      461.72      439.83      7.52 o 
  -3   1  10     1068.39     1011.47     12.08 o 
  -2   1  10      420.37      445.14      6.01 o 
  -1   1  10      953.80      936.48     12.23 o 
   0   1  10      368.10      297.79      4.03 o 
   1   1  10       54.61       63.02      1.47 o 
   2   1  10      218.84      208.04      2.96 o 
   3   1  10       55.09       64.71      1.58 o 
   4   1  10       20.23       24.51      1.17 o 
   5   1  10      111.96       95.05      2.53 o 
   6   1  10       32.80       33.77      1.86 o 
   7   1  10       16.48       11.98      1.28 o 
   8   1  10      108.85      108.18      4.03 o 
   9   1  10        7.89        8.44      2.35 o 
  10   1  10        1.57        0.90      1.93 o 
  11   1  10       31.75       37.15      4.74 o 
  12   1  10        6.67        8.50      2.95 o 
  13   1  10       21.39       18.15      3.96 o 
 -15   2  10       12.18       16.37      3.16 o 
 -14   2  10       14.83       15.01      4.25 o 
 -13   2  10        9.79       11.34      1.97 o 
 -12   2  10        3.75        3.82      1.40 o 
 -11   2  10        3.82        3.28      1.37 o 
 -10   2  10       52.01       52.61      2.65 o 
  -9   2  10       89.30       82.33      2.75 o 
  -8   2  10       22.47       21.96      1.60 o 
  -7   2  10        0.07        0.83      0.61 o 
  -6   2  10       23.89       32.17      2.27 o 
  -5   2  10        1.23        1.90      0.61 o 
  -4   2  10        0.15       -0.30      0.30 o 
  -3   2  10      109.40      144.72      2.61 o 
  -2   2  10        8.08        6.84      0.75 o 
  -1   2  10     2008.03     1973.36     20.33 o 
   0   2  10        0.70        2.03      0.43 o 
   1   2  10      492.21      555.67      5.87 o 
   2   2  10       30.75       26.88      0.96 o 
   3   2  10      361.72      405.35      6.54 o 
   4   2  10      691.65      718.25      8.19 o 
   5   2  10       15.90       16.23      2.14 o 
   6   2  10        2.14        0.79      0.84 o 
   7   2  10      192.96      187.19      4.60 o 
   8   2  10        3.17        3.31      1.39 o 
   9   2  10        9.72        9.84      3.09 o 
  10   2  10       74.22       69.63      5.50 o 
  11   2  10       11.57        5.27      2.53 o 
  12   2  10        0.08       -2.07      2.07 o 
  13   2  10        1.94       -2.09      5.33 o 
 -15   3  10        0.16       -2.91      3.13 o 
 -14   3  10        4.72        0.93      2.51 o 
 -13   3  10        0.20        2.10      1.38 o 
 -12   3  10        4.62        4.50      1.50 o 
 -11   3  10       15.99       17.01      1.95 o 
 -10   3  10       73.75       66.74      3.16 o 
  -9   3  10       83.57       83.01      2.78 o 
  -8   3  10      162.87      152.49      3.59 o 
  -7   3  10      220.51      220.63      4.31 o 
  -6   3  10      173.82      173.83      3.59 o 
  -5   3  10      398.73      369.03      6.29 o 
  -4   3  10        1.04        0.25      0.37 o 
  -3   3  10       31.54       35.39      1.50 o 
  -2   3  10       46.93       50.71      1.24 o 
  -1   3  10       10.58        9.63      0.71 o 
   0   3  10        0.93        0.14      0.30 o 
   1   3  10      101.27       97.89      2.58 o 
   2   3  10       47.50       41.47      2.09 o 
   3   3  10        2.50        2.17      0.93 o 
   4   3  10        0.69       -0.06      1.42 o 
   5   3  10       31.50       34.08      2.33 o 
   6   3  10       66.36       68.81      4.61 o 
   7   3  10        2.69        2.18      1.12 o 
   8   3  10        0.00       -1.37      1.42 o 
   9   3  10        7.14        6.86      1.65 o 
  10   3  10        6.47        1.77      1.53 o 
  11   3  10        0.20        1.95      2.21 o 
  12   3  10        7.45        5.72      2.60 o 
 -14   4  10        1.11        1.40      2.36 o 
 -13   4  10        0.84        0.95      2.27 o 
 -12   4  10        3.28        2.24      2.42 o 
 -11   4  10        5.25        2.79      1.15 o 
 -10   4  10        1.25        0.49      0.90 o 
  -9   4  10       27.09       28.32      1.67 o 
  -8   4  10        1.24        0.24      1.06 o 
  -7   4  10       38.64       37.25      2.22 o 
  -6   4  10      103.38      103.92      3.08 o 
  -5   4  10        1.09       -0.85      0.85 o 
  -4   4  10       22.76       25.52      1.80 o 
  -3   4  10      169.43      162.86      8.16 o 
  -2   4  10       80.38       89.31      3.78 o 
  -1   4  10       20.27       30.51      2.57 o 
   0   4  10        0.32       -0.23      1.10 o 
   1   4  10       32.51       37.16      2.50 o 
   2   4  10      115.15      107.07      3.65 o 
   3   4  10        4.06        5.02      2.03 o 
   4   4  10        7.00        5.31      0.89 o 
   5   4  10       16.71       14.61      1.79 o 
   6   4  10        9.48        8.02      1.37 o 
   7   4  10        5.46        2.91      1.27 o 
   8   4  10        0.14       -1.23      1.23 o 
   9   4  10       18.80       18.15      2.25 o 
  10   4  10        9.95       12.32      2.30 o 
  11   4  10       15.03       11.91      2.29 o 
 -12   5  10        4.47        5.62      2.37 o 
 -11   5  10        9.78       11.00      2.41 o 
 -10   5  10        8.13        5.50      1.89 o 
  -9   5  10        7.35        5.18      2.37 o 
  -8   5  10       24.79       27.09      3.53 o 
  -7   5  10       16.23       22.00      6.05 o 
  -6   5  10        0.01       -0.64      1.22 o 
  -5   5  10       50.72       55.72      3.52 o 
  -4   5  10       47.48       48.03      3.44 o 
  -3   5  10        0.88        1.19      1.74 o 
  -2   5  10        8.82       15.51      3.06 o 
  -1   5  10       16.84       17.47      2.26 o 
   0   5  10       69.87       58.16      3.46 o 
   1   5  10        5.48        7.16      1.86 o 
   2   5  10       14.02        6.96      1.74 o 
   3   5  10       20.37       16.77      2.38 o 
   4   5  10        9.93        4.46      1.91 o 
   5   5  10        1.41       -1.51      1.51 o 
   6   5  10        1.04        1.54      1.68 o 
   7   5  10        0.73        0.73      1.77 o 
   8   5  10       21.99       23.48      3.54 o 
   9   5  10       13.70       16.54      1.93 o 
  10   5  10        1.83        1.63      1.37 o 
 -11   6  10        0.03        2.45      5.28 o 
 -10   6  10        0.32        1.37      5.31 o 
  -9   6  10        2.88        2.93      5.10 o 
  -8   6  10        9.25        8.62      2.70 o 
  -7   6  10        0.84       -0.22      2.00 o 
  -6   6  10        4.22        7.27      2.49 o 
  -5   6  10        0.14       -0.14      1.52 o 
  -4   6  10       16.50       20.15      2.67 o 
  -3   6  10       15.57       16.18      3.49 o 
  -2   6  10        0.16       -1.73      1.73 o 
  -1   6  10        3.11        0.89      1.47 o 
   0   6  10       40.12       36.66      3.89 o 
   1   6  10        9.65        7.13      3.12 o 
   2   6  10        0.41        0.45      1.55 o 
   3   6  10       29.68       25.93      3.27 o 
   4   6  10       42.25       38.60      4.25 o 
   5   6  10        0.12       -1.54      1.54 o 
   6   6  10       15.15       12.96      2.93 o 
   7   6  10       17.64       15.63      3.16 o 
   8   6  10        0.22        0.86      2.20 o 
   9   6  10        1.39        0.73      2.66 o 
  -8   7  10        0.73       -1.77      5.52 o 
  -7   7  10        6.39       12.40      6.98 o 
  -6   7  10       13.17       11.08      5.37 o 
  -5   7  10        3.43        5.49      2.63 o 
  -4   7  10        0.32       -1.78      2.14 o 
  -3   7  10       26.58       28.25      3.27 o 
  -2   7  10       20.79       26.64      3.28 o 
  -1   7  10        0.26        0.16      2.08 o 
   0   7  10        2.05        3.83      2.20 o 
   1   7  10       15.87       21.43      3.17 o 
   2   7  10        2.46        0.61      1.97 o 
   3   7  10        0.78       -1.89      2.26 o 
   4   7  10        9.23        9.37      2.65 o 
   5   7  10        0.88        1.16      2.20 o 
   6   7  10        9.90        7.77      2.87 o 
  -4   8  10        0.08        0.06      4.07 o 
  -3   8  10        3.21        6.45      3.67 o 
  -2   8  10        1.19       -0.20      2.32 o 
  -1   8  10        5.48        4.94      2.58 o 
   0   8  10        1.05        0.07      2.56 o 
   1   8  10        0.85        7.33      2.97 o 
   2   8  10        6.27        1.79      2.48 o 
 -15   1  11        0.64        0.04      1.87 o 
 -14   1  11        0.16        2.06      1.69 o 
 -13   1  11        7.48       11.09      1.97 o 
 -12   1  11       47.04       47.06      2.86 o 
 -11   1  11       68.90       68.76      2.96 o 
 -10   1  11       42.50       39.99      2.22 o 
  -9   1  11      131.98      125.75      3.21 o 
  -8   1  11       44.27       37.94      1.82 o 
  -7   1  11       63.39       63.00      2.28 o 
  -6   1  11       81.27       80.65      2.17 o 
  -5   1  11      417.55      437.46      6.87 o 
  -4   1  11      414.43      383.73      9.22 o 
  -3   1  11      371.91      392.87      5.65 o 
  -2   1  11     1689.28     1677.53     20.73 o 
  -1   1  11      170.80      184.71      3.26 o 
   0   1  11      776.58      841.85     10.35 o 
   1   1  11      436.85      475.58      5.92 o 
   2   1  11      685.60      669.08      7.38 o 
   3   1  11      262.82      240.45      3.42 o 
   4   1  11       18.89       26.85      1.11 o 
   5   1  11        0.20        0.47      0.56 o 
   6   1  11      122.68      120.08      3.10 o 
   7   1  11        0.04        0.24      0.87 o 
   8   1  11       38.15       45.51      2.64 o 
   9   1  11        8.82        6.50      2.48 o 
  10   1  11       33.40       30.19      4.08 o 
  11   1  11        1.16       -1.49      2.15 o 
  12   1  11        2.03       -0.96      2.46 o 
  13   1  11        0.53        3.81      3.00 o 
 -15   2  11        6.77        6.19      2.16 o 
 -14   2  11       53.76       65.43      4.05 o 
 -13   2  11       40.58       54.10      3.55 o 
 -12   2  11       24.09       31.68      2.71 o 
 -11   2  11       20.14       21.75      2.14 o 
 -10   2  11       82.41       77.32      2.99 o 
  -9   2  11       44.02       46.07      2.53 o 
  -8   2  11       29.98       36.05      2.06 o 
  -7   2  11      462.06      454.07      6.54 o 
  -6   2  11      184.99      189.13      3.75 o 
  -5   2  11       73.36       63.92      3.07 o 
  -4   2  11        7.51        6.02      0.72 o 
  -3   2  11       16.04       20.33      1.12 o 
  -2   2  11     1140.54     1119.24     11.45 o 
  -1   2  11       37.89       40.43      1.66 o 
   0   2  11      102.78      101.07      1.85 o 
   1   2  11       15.23       16.90      0.87 o 
   2   2  11      596.87      619.96      7.45 o 
   3   2  11        0.49        0.17      0.58 o 
   4   2  11        0.93        0.95      0.62 o 
   5   2  11        1.53        0.99      0.89 o 
   6   2  11        0.97       -0.74      0.82 o 
   7   2  11      593.61      571.49      9.51 o 
   8   2  11       49.21       54.01      2.95 o 
   9   2  11        0.10        1.25      1.25 o 
  10   2  11       23.64       18.90      4.16 o 
  11   2  11       26.91       23.97      8.41 o 
  12   2  11       35.71       29.04      8.15 o 
  13   2  11        0.05        0.70      2.72 o 
 -14   3  11       15.52       15.87      2.55 o 
 -13   3  11        0.29       -0.43      1.30 o 
 -12   3  11        8.21        5.57      1.93 o 
 -11   3  11        4.69        3.88      1.32 o 
 -10   3  11        6.79        6.14      1.34 o 
  -9   3  11        0.89        1.06      0.92 o 
  -8   3  11      224.80      233.60      4.68 o 
  -7   3  11      169.51      157.57      3.57 o 
  -6   3  11      135.45      130.97      3.13 o 
  -5   3  11     2089.21     1983.41     25.28 o 
  -4   3  11       20.64       21.81      1.47 o 
  -3   3  11       44.88       47.62      1.86 o 
  -2   3  11       36.38       24.85      1.39 o 
  -1   3  11      338.60      364.68      5.81 o 
   0   3  11      914.59      851.56     14.43 o 
   1   3  11      144.94      123.23      3.04 o 
   2   3  11      955.63     1010.50     15.24 o 
   3   3  11       74.11       76.57      3.57 o 
   4   3  11       56.04       56.33      2.66 o 
   5   3  11     1639.91     1609.17     23.96 o 
   6   3  11       61.57       56.36      3.15 o 
   7   3  11        9.35        8.19      2.57 o 
   8   3  11        2.51        2.72      1.26 o 
   9   3  11        4.20        3.52      1.37 o 
  10   3  11       30.77       33.90      2.62 o 
  11   3  11        1.22        0.65      1.84 o 
  12   3  11        2.04        0.76      2.48 o 
 -14   4  11       10.34        8.92      6.03 o 
 -13   4  11        4.71        4.19      1.85 o 
 -12   4  11        3.66        2.19      1.57 o 
 -11   4  11       17.72       18.13      2.10 o 
 -10   4  11       51.34       47.58      3.24 o 
  -9   4  11       21.50       25.18      1.70 o 
  -8   4  11       72.20       73.89      3.04 o 
  -7   4  11       34.07       38.69      2.65 o 
  -6   4  11        0.02        0.57      0.82 o 
  -5   4  11      129.81      129.89      3.47 o 
  -4   4  11      338.42      323.81      5.15 o 
  -3   4  11      217.81      222.11      3.77 o 
  -2   4  11        3.45        3.08      1.27 o 
  -1   4  11      123.06      118.41      4.38 o 
   0   4  11        9.80       12.47      2.06 o 
   1   4  11       81.87       64.58      5.77 o 
   2   4  11       52.03       42.84      1.94 o 
   3   4  11       24.04       20.32      1.56 o 
   4   4  11      158.01      142.72      3.94 o 
   5   4  11        0.99       -0.94      1.04 o 
   6   4  11        2.21        0.39      0.96 o 
   7   4  11        0.01       -0.24      1.06 o 
   8   4  11       12.98       16.33      2.14 o 
   9   4  11       79.70       85.18      4.30 o 
  10   4  11       11.59       12.38      2.23 o 
  11   4  11        1.87        2.72      1.97 o 
 -12   5  11        6.21        6.62      2.67 o 
 -11   5  11        6.35        5.35      2.73 o 
 -10   5  11        0.12       -0.83      2.12 o 
  -9   5  11        9.31       11.35      2.85 o 
  -8   5  11        2.70        4.61      2.24 o 
  -7   5  11        0.00       -0.55      1.54 o 
  -6   5  11        0.64        1.79      1.42 o 
  -5   5  11        0.16       -0.77      1.83 o 
  -4   5  11       12.59       15.07      2.28 o 
  -3   5  11        0.07        0.08      1.31 o 
  -2   5  11       60.16       53.14      5.06 o 
  -1   5  11       18.11       21.18      3.38 o 
   0   5  11       22.37       19.07      2.45 o 
   1   5  11       47.80       42.81      4.11 o 
   2   5  11       43.18       44.00      3.56 o 
   3   5  11       47.33       52.94      9.99 o 
   4   5  11       57.10       61.08      4.45 o 
   5   5  11        3.30        2.41      1.83 o 
   6   5  11        1.07       -1.49      1.49 o 
   7   5  11        0.13       -1.46      1.81 o 
   8   5  11       15.19       24.39      4.48 o 
   9   5  11       22.60       25.55      2.07 o 
  10   5  11        0.92        2.05      1.40 o 
 -11   6  11        0.96       -1.60      5.26 o 
 -10   6  11        0.07        3.59      5.05 o 
  -9   6  11        1.65       -1.57      5.15 o 
  -8   6  11        1.56        5.17      2.32 o 
  -7   6  11       13.52       13.53      2.90 o 
  -6   6  11        0.64        2.64      2.23 o 
  -5   6  11        0.74        0.16      1.60 o 
  -4   6  11       12.72       11.80      2.28 o 
  -3   6  11        3.68        3.07      1.63 o 
  -2   6  11        7.98        6.96      1.90 o 
  -1   6  11        2.68        3.18      1.67 o 
   0   6  11        5.17        4.18      2.07 o 
   1   6  11       11.68       11.78      3.31 o 
   2   6  11       20.60       25.03      3.21 o 
   3   6  11        3.33       -0.12      1.58 o 
   4   6  11        0.17       -1.44      1.63 o 
   5   6  11        0.03       -2.46      2.68 o 
   6   6  11        6.23        0.85      3.45 o 
   7   6  11        2.79       -0.75      2.30 o 
   8   6  11        0.00       -2.20      2.32 o 
  -8   7  11        0.18        1.53      5.33 o 
  -7   7  11        6.10        7.22      6.51 o 
  -6   7  11        1.08        0.59      2.38 o 
  -5   7  11        0.02       -0.63      2.56 o 
  -4   7  11        3.96        1.45      2.67 o 
  -3   7  11        1.37        4.88      2.18 o 
  -2   7  11        0.37        2.53      3.06 o 
  -1   7  11        0.14       -0.15      2.05 o 
   0   7  11        0.71        1.04      2.13 o 
   1   7  11        6.56       10.08      3.25 o 
   2   7  11        0.22       -1.64      1.64 o 
   3   7  11        5.20        7.60      2.60 o 
   4   7  11        0.65       -0.03      2.15 o 
   5   7  11        4.22        1.78      2.66 o 
   6   7  11        1.25        2.39      2.42 o 
  -3   8  11        2.21        1.74      3.49 o 
  -2   8  11        0.64        0.06      2.63 o 
  -1   8  11        0.34       -0.91      3.08 o 
   0   8  11        0.89       -0.15      2.46 o 
 -15   0  12        5.64        7.33      3.03 o 
 -14   0  12       10.82        9.70      3.14 o 
 -13   0  12       20.43       15.85      2.85 o 
 -12   0  12        8.96        7.93      1.87 o 
 -11   0  12        4.84        2.31      1.38 o 
 -10   0  12       22.17       14.99      2.04 o 
  -9   0  12      209.47      211.19      5.73 o 
  -8   0  12      255.47      273.78      6.45 o 
  -7   0  12      561.59      494.85     13.14 o 
  -6   0  12      291.25      263.08      8.23 o 
  -5   0  12        0.41        2.10      0.84 o 
  -4   0  12       90.77      100.28      3.39 o 
  -3   0  12      897.13      925.23     19.26 o 
  -2   0  12     1203.75     1157.07     19.35 o 
  -1   0  12      161.85      130.32      3.65 o 
   0   0  12     1420.96     1390.41     22.67 o 
   1   0  12      755.03      819.01     12.51 o 
   2   0  12       12.88       17.72      1.36 o 
   3   0  12      331.61      290.58      5.68 o 
   4   0  12        8.86        7.73      1.07 o 
   5   0  12       29.38       39.24      2.72 o 
   6   0  12      122.34      122.61      5.64 o 
   7   0  12       25.48       23.04      3.28 o 
   8   0  12        0.09        3.23      2.05 o 
   9   0  12      123.47      113.37     11.08 o 
  10   0  12        0.52        0.11      6.12 o 
  11   0  12        6.92        2.68      3.50 o 
  12   0  12       13.42       14.22      5.14 o 
  13   0  12        0.43        4.77      4.64 o 
 -15   1  12       13.06       10.92      2.45 o 
 -14   1  12       42.42       44.12      3.49 o 
 -13   1  12       20.70       27.28      2.60 o 
 -12   1  12       54.32       51.89      3.32 o 
 -11   1  12      113.18      109.56      3.35 o 
 -10   1  12        3.46        1.80      1.04 o 
  -9   1  12       53.63       46.58      2.36 o 
  -8   1  12      420.32      407.38      5.90 o 
  -7   1  12      265.73      251.08      4.80 o 
  -6   1  12      157.92      140.44      3.75 o 
  -5   1  12      119.35      133.39      3.60 o 
  -4   1  12       44.69       54.86      1.77 o 
  -3   1  12      192.45      208.26      3.69 o 
  -2   1  12       98.96       98.07      2.43 o 
  -1   1  12       18.91       21.70      1.40 o 
   0   1  12     1457.68     1500.19     15.99 o 
   1   1  12       10.34       16.19      1.99 o 
   2   1  12        5.84        5.48      0.88 o 
   3   1  12      223.91      228.98      3.39 o 
   4   1  12        2.74        0.43      0.56 o 
   5   1  12      247.88      266.24      4.41 o 
   6   1  12      257.02      276.82      5.13 o 
   7   1  12       69.41       64.35      2.86 o 
   8   1  12       95.56       88.16      6.30 o 
   9   1  12       21.04       17.48      4.25 o 
  10   1  12       49.25       40.86      4.79 o 
  11   1  12       28.64       34.62      4.54 o 
  12   1  12        2.54        3.32      2.78 o 
  13   1  12        6.16        2.65      3.03 o 
 -15   2  12        5.96        9.11      2.24 o 
 -14   2  12        0.00       -0.89      1.49 o 
 -13   2  12        2.58        3.23      1.63 o 
 -12   2  12        0.02       -1.10      1.16 o 
 -11   2  12        0.20       -0.99      0.99 o 
 -10   2  12       30.79       30.41      2.20 o 
  -9   2  12      116.66      102.37      3.16 o 
  -8   2  12       78.98       75.67      2.70 o 
  -7   2  12       35.48       32.76      1.93 o 
  -6   2  12      439.38      396.84      6.23 o 
  -5   2  12       25.46       21.04      2.28 o 
  -4   2  12      128.81      127.57      3.68 o 
  -3   2  12       91.26       87.71      2.91 o 
  -2   2  12      173.99      173.27      3.04 o 
  -1   2  12      288.93      298.22      4.60 o 
   0   2  12       35.96       33.38      1.71 o 
   1   2  12      491.92      512.94      6.50 o 
   2   2  12      114.20      106.23      2.59 o 
   3   2  12       59.37       59.08      2.16 o 
   4   2  12      124.44      123.64      4.14 o 
   5   2  12      131.28      124.62      3.82 o 
   6   2  12      179.74      187.59      8.28 o 
   7   2  12       44.13       48.74      3.01 o 
   8   2  12       56.72       43.18      3.26 o 
   9   2  12       49.27       51.91      3.80 o 
  10   2  12        0.14        0.61      1.95 o 
  11   2  12        2.87        5.82      2.83 o 
  12   2  12        1.56        4.80      2.74 o 
 -14   3  12        0.05       -0.19      1.56 o 
 -13   3  12        0.14       -0.93      1.30 o 
 -12   3  12        4.58        3.76      1.54 o 
 -11   3  12       18.89       22.14      2.19 o 
 -10   3  12       62.81       66.36      3.42 o 
  -9   3  12        0.07        0.06      0.87 o 
  -8   3  12        3.43        7.00      1.14 o 
  -7   3  12       13.97       17.22      1.44 o 
  -6   3  12      178.36      180.58      4.97 o 
  -5   3  12      182.33      165.59      3.81 o 
  -4   3  12      161.90      158.01      3.72 o 
  -3   3  12      156.93      142.33      4.46 o 
  -2   3  12       38.27       34.28      2.77 o 
  -1   3  12      227.39      222.61      4.82 o 
   0   3  12      114.21      117.93      3.07 o 
   1   3  12      324.70      336.97      7.22 o 
   2   3  12        0.00        1.64      0.81 o 
   3   3  12      231.31      238.55      6.05 o 
   4   3  12       40.96       36.16      2.64 o 
   5   3  12      147.21      154.37      4.59 o 
   6   3  12      141.00      148.28      4.63 o 
   7   3  12        0.37       -0.24      1.17 o 
   8   3  12       23.45       23.40      2.17 o 
   9   3  12        8.39        8.13      1.64 o 
  10   3  12        1.93        0.79      1.55 o 
  11   3  12        4.64        3.89      2.47 o 
 -13   4  12        6.57        5.28      1.78 o 
 -12   4  12       20.80       25.28      2.28 o 
 -11   4  12       33.57       45.46      2.92 o 
 -10   4  12        3.11        2.23      1.02 o 
  -9   4  12        0.85        0.74      0.82 o 
  -8   4  12        3.77        6.45      0.90 o 
  -7   4  12       91.59       99.66      3.39 o 
  -6   4  12       40.05       42.42      2.39 o 
  -5   4  12        2.34        2.44      0.95 o 
  -4   4  12       45.32       53.87      2.41 o 
  -3   4  12       94.01       79.85      2.64 o 
  -2   4  12       15.68       15.61      1.31 o 
  -1   4  12      194.76      181.49      3.54 o 
   0   4  12        5.51        5.14      0.73 o 
   1   4  12       25.31       19.27      1.52 o 
   2   4  12       33.29       34.47      3.53 o 
   3   4  12       14.35       10.62      1.71 o 
   4   4  12       72.18       68.21      2.94 o 
   5   4  12       16.81       17.31      1.89 o 
   6   4  12       24.34       26.19      2.86 o 
   7   4  12        1.57        0.84      1.22 o 
   8   4  12        2.55        6.18      1.68 o 
   9   4  12        4.65        6.42      1.89 o 
  10   4  12       47.04       45.13      4.34 o 
  11   4  12        0.41        1.93      4.01 o 
 -12   5  12        6.51        6.33      2.63 o 
 -11   5  12        3.72        3.04      2.25 o 
 -10   5  12        9.00        7.22      1.77 o 
  -9   5  12        0.96       -0.55      2.06 o 
  -8   5  12       25.25       28.31      2.01 o 
  -7   5  12        5.23        7.47      2.14 o 
  -6   5  12        0.27        0.66      1.44 o 
  -5   5  12        1.09        1.49      1.44 o 
  -4   5  12        0.45       -1.17      1.17 o 
  -3   5  12        0.41        1.01      1.40 o 
  -2   5  12      115.72       96.99      4.45 o 
  -1   5  12        0.88       -0.35      1.23 o 
   0   5  12        1.73        2.97      1.47 o 
   1   5  12      160.87      147.67      6.61 o 
   2   5  12        0.31        0.77      2.64 o 
   3   5  12        9.94        7.27      2.06 o 
   4   5  12       32.44       29.63      5.14 o 
   5   5  12        1.95        0.79      1.90 o 
   6   5  12        8.21        8.91      2.30 o 
   7   5  12       14.28       15.61      4.01 o 
   8   5  12       26.77       33.37      4.09 o 
   9   5  12        1.47        0.81      1.97 o 
 -10   6  12        3.20        1.54      5.46 o 
  -9   6  12        1.97        3.64      3.95 o 
  -8   6  12        4.15        3.36      2.45 o 
  -7   6  12       24.64       28.99      4.12 o 
  -6   6  12        7.58        8.50      2.62 o 
  -5   6  12        0.69       -0.37      1.57 o 
  -4   6  12       11.97        8.96      2.09 o 
  -3   6  12        2.88        2.41      1.61 o 
  -2   6  12       19.30       26.02      3.30 o 
  -1   6  12       31.73       32.91      3.27 o 
   0   6  12        9.84       13.60      2.91 o 
   1   6  12       11.56        6.65      2.16 o 
   2   6  12        1.41       -0.96      1.48 o 
   3   6  12        7.49        0.72      2.03 o 
   4   6  12        4.78        1.24      2.93 o 
   5   6  12        0.00        0.47      2.12 o 
   6   6  12        0.00        2.32      2.17 o 
   7   6  12        1.67        0.02      2.35 o 
   8   6  12        0.17       -0.11      2.30 o 
  -8   7  12        0.45       -5.26      5.26 o 
  -7   7  12        2.09        3.71      3.20 o 
  -6   7  12       21.88       22.69      3.87 o 
  -5   7  12        0.18       -1.70      2.42 o 
  -4   7  12        0.14       -0.98      2.55 o 
  -3   7  12        0.00       -0.48      2.13 o 
  -2   7  12        0.34       -1.25      1.98 o 
  -1   7  12        0.59       -1.09      1.96 o 
   0   7  12        6.35        6.95      2.70 o 
   1   7  12        4.98       14.06      3.34 o 
   2   7  12        0.14        1.77      2.25 o 
   3   7  12       12.41       11.99      3.22 o 
   4   7  12        0.39       -0.76      2.23 o 
   5   7  12        4.77        3.52      2.55 o 
 -15   1  13        6.23        7.34      2.60 o 
 -14   1  13        0.62       -0.13      1.64 o 
 -13   1  13        9.18       10.97      1.96 o 
 -12   1  13       11.62       14.07      1.82 o 
 -11   1  13       13.04       16.17      1.71 o 
 -10   1  13       49.25       57.90      3.03 o 
  -9   1  13        8.16        7.37      1.12 o 
  -8   1  13       71.82       69.78      2.45 o 
  -7   1  13       42.47       41.84      1.93 o 
  -6   1  13        1.20        1.57      0.55 o 
  -5   1  13      227.94      249.94      5.46 o 
  -4   1  13        0.96       -0.23      0.48 o 
  -3   1  13       26.68       20.10      1.26 o 
  -2   1  13      388.29      392.44      6.23 o 
  -1   1  13        1.72        1.70      0.56 o 
   0   1  13        7.77       11.72      0.93 o 
   1   1  13       49.45       54.40      1.73 o 
   2   1  13       99.84      116.61      2.73 o 
   3   1  13       23.17       27.96      2.17 o 
   4   1  13      297.75      335.52      5.12 o 
   5   1  13       36.28       37.58      1.82 o 
   6   1  13       28.34       34.51      2.03 o 
   7   1  13       62.29       57.98      3.95 o 
   8   1  13        0.90        4.83      2.10 o 
   9   1  13       19.06       14.82      3.03 o 
  10   1  13       57.23       59.06     12.79 o 
  11   1  13        0.43        0.25      2.26 o 
  12   1  13        1.89        4.48      3.44 o 
 -15   2  13       40.43       44.19      3.67 o 
 -14   2  13       21.09       28.83      3.00 o 
 -13   2  13        2.76        1.32      1.48 o 
 -12   2  13        0.29       -0.31      1.28 o 
 -11   2  13       18.99       20.84      2.00 o 
 -10   2  13       29.89       31.05      2.18 o 
  -9   2  13        0.14        0.30      0.87 o 
  -8   2  13       67.82       58.01      2.66 o 
  -7   2  13        1.88        2.47      1.02 o 
  -6   2  13      356.31      334.06      5.31 o 
  -5   2  13        3.92        4.19      0.78 o 
  -4   2  13       44.56       40.97      2.01 o 
  -3   2  13      300.86      262.44      9.56 o 
  -2   2  13       33.30       32.32      2.14 o 
  -1   2  13       19.31       21.15      2.22 o 
   0   2  13      137.48      136.80      3.44 o 
   1   2  13      407.02      380.81      5.77 o 
   2   2  13      178.80      184.93      3.97 o 
   3   2  13       80.63       77.59      3.23 o 
   4   2  13       42.90       42.76      2.86 o 
   5   2  13        8.72        8.62      1.45 o 
   6   2  13      236.36      244.07      5.99 o 
   7   2  13      274.94      270.52      6.57 o 
   8   2  13        0.01       -1.15      1.15 o 
   9   2  13       15.41        8.78      2.67 o 
  10   2  13       13.63        9.61      3.02 o 
  11   2  13       13.83       17.88      5.15 o 
  12   2  13        0.23       -2.31      2.31 o 
 -14   3  13        4.84        5.04      1.87 o 
 -13   3  13       26.21       28.82      2.79 o 
 -12   3  13       18.95       17.98      2.17 o 
 -11   3  13       50.54       55.89      3.28 o 
 -10   3  13        2.07        3.16      1.18 o 
  -9   3  13       24.36       24.71      1.88 o 
  -8   3  13      396.56      394.22      6.78 o 
  -7   3  13       42.93       38.47      2.07 o 
  -6   3  13       45.95       49.52      2.15 o 
  -5   3  13       66.98       66.15      2.31 o 
  -4   3  13       36.29       34.73      1.85 o 
  -3   3  13      250.43      242.72      5.95 o 
  -2   3  13      200.22      200.88      4.72 o 
  -1   3  13      537.33      495.92     10.59 o 
   0   3  13        0.01       -0.04      1.20 o 
   1   3  13       32.69       27.63      2.24 o 
   2   3  13      153.58      138.59      4.53 o 
   3   3  13       40.48       38.32      2.66 o 
   4   3  13       25.31       25.79      2.36 o 
   5   3  13       71.09       78.45      3.77 o 
   6   3  13        0.28        0.61      1.20 o 
   7   3  13       66.46       73.62      3.95 o 
   8   3  13       36.94       34.56      3.23 o 
   9   3  13        1.07        0.48      1.72 o 
  10   3  13        5.21        3.79      1.92 o 
  11   3  13       18.99       24.44      3.82 o 
 -13   4  13        0.33        1.51      1.55 o 
 -12   4  13       19.24       23.40      2.23 o 
 -11   4  13       17.89       17.09      1.88 o 
 -10   4  13       11.77       14.38      1.63 o 
  -9   4  13        0.54        1.20      1.14 o 
  -8   4  13        3.96        4.68      1.50 o 
  -7   4  13        3.75        4.19      1.17 o 
  -6   4  13        6.48        6.04      1.18 o 
  -5   4  13       25.46       21.59      1.82 o 
  -4   4  13       14.05       13.80      1.50 o 
  -3   4  13      221.29      204.31      4.57 o 
  -2   4  13       21.55       23.05      1.68 o 
  -1   4  13        0.18        1.42      0.89 o 
   0   4  13        2.58        1.74      0.93 o 
   1   4  13       33.80       30.29      2.75 o 
   2   4  13       69.67       66.66      3.40 o 
   3   4  13       82.10       86.65      3.70 o 
   4   4  13      131.18      131.53      5.22 o 
   5   4  13       10.74       11.72      1.73 o 
   6   4  13        0.63        3.17      1.24 o 
   7   4  13       59.31       60.86      3.38 o 
   8   4  13       44.30       48.87      3.34 o 
   9   4  13        3.67        3.61      1.74 o 
  10   4  13        1.65        1.59      1.96 o 
 -12   5  13        5.07        2.99      2.50 o 
 -11   5  13       14.45       16.22      2.44 o 
 -10   5  13        9.42        9.02      1.94 o 
  -9   5  13        2.24        5.09      1.62 o 
  -8   5  13        0.09        0.10      1.04 o 
  -7   5  13       27.85       30.60      3.13 o 
  -6   5  13        8.47        4.43      2.02 o 
  -5   5  13       23.31       29.88      3.09 o 
  -4   5  13       23.98       25.87      2.87 o 
  -3   5  13       17.08       15.82      2.31 o 
  -2   5  13       41.86       40.73      3.44 o 
  -1   5  13       27.20       32.17      3.72 o 
   0   5  13       14.64       20.99      4.63 o 
   1   5  13        1.61        1.46      1.97 o 
   2   5  13       18.74       17.50      2.92 o 
   3   5  13       84.68       83.14      5.69 o 
   4   5  13        1.31        4.39      2.18 o 
   5   5  13        5.89        6.58      2.23 o 
   6   5  13        1.29        1.62      2.02 o 
   7   5  13        1.37        1.31      2.05 o 
   8   5  13        2.84        1.62      1.11 o 
   9   5  13        1.23        0.07      1.27 o 
 -10   6  13        2.77       -2.25      4.65 o 
  -9   6  13        0.31        1.96      5.15 o 
  -8   6  13        0.80       -0.54      2.01 o 
  -7   6  13       16.07       14.37      3.05 o 
  -6   6  13        7.81        9.23      2.99 o 
  -5   6  13        0.50        0.97      1.64 o 
  -4   6  13        1.81        1.33      1.76 o 
  -3   6  13        1.20        0.31      1.50 o 
  -2   6  13        0.00        1.38      1.63 o 
  -1   6  13        0.67       -0.91      1.57 o 
   0   6  13       16.10       20.36      3.41 o 
   1   6  13        0.14        1.31      1.80 o 
   2   6  13       19.74       24.45      4.23 o 
   3   6  13        8.76        6.91      2.63 o 
   4   6  13        0.24       -0.63      3.13 o 
   5   6  13       13.95       11.98      2.81 o 
   6   6  13        3.02        4.25      3.57 o 
   7   6  13        0.08        1.03      2.33 o 
  -7   7  13        0.42       -1.16      2.34 o 
  -6   7  13        3.90        2.49      3.60 o 
  -5   7  13        2.09       -0.26      2.46 o 
  -4   7  13        9.90        9.39      2.64 o 
  -3   7  13       15.35       19.81      3.11 o 
  -2   7  13       10.65       14.83      3.44 o 
  -1   7  13        9.37        4.90      5.23 o 
   0   7  13        0.56       -1.06      2.47 o 
   1   7  13        0.35        3.06      2.40 o 
   2   7  13        6.74        4.14      2.77 o 
   3   7  13        5.79        7.59      3.03 o 
   4   7  13        0.01       -0.49      2.59 o 
 -15   0  14       59.26       64.68      6.60 o 
 -14   0  14       57.14       62.70      6.24 o 
 -13   0  14       43.19       37.25      5.27 o 
 -12   0  14       18.57       19.78      2.91 o 
 -11   0  14        0.02       -0.63      1.18 o 
 -10   0  14      286.02      274.20      7.13 o 
  -9   0  14      228.99      217.69      6.01 o 
  -8   0  14       77.36       84.50      3.59 o 
  -7   0  14      131.17      131.50      5.18 o 
  -6   0  14       10.87       12.94      1.73 o 
  -5   0  14      350.82      317.97      9.72 o 
  -4   0  14      238.08      195.50      6.23 o 
  -3   0  14      212.43      175.09     17.40 o 
  -2   0  14      206.28      231.94      6.83 o 
  -1   0  14       87.12       94.16      4.35 o 
   0   0  14        3.04        4.73      1.00 o 
   1   0  14        8.40        8.23      1.18 o 
   2   0  14      179.22      195.21      4.63 o 
   3   0  14      118.16      126.38      3.94 o 
   4   0  14        0.28       -0.73      0.73 o 
   5   0  14        0.05        1.05      1.10 o 
   6   0  14      123.87      131.34      4.96 o 
   7   0  14       69.46       64.95      5.14 o 
   8   0  14       51.91       53.16      5.04 o 
   9   0  14       60.78       63.10      5.80 o 
  10   0  14       21.23       19.28      5.72 o 
  11   0  14       10.15        7.44      4.75 o 
  12   0  14       13.13       16.04      6.44 o 
 -15   1  14        3.52       -1.19      1.84 o 
 -14   1  14        2.47        3.96      1.83 o 
 -13   1  14        6.56        9.10      1.90 o 
 -12   1  14        2.61        1.31      1.19 o 
 -11   1  14        0.16        0.80      1.01 o 
 -10   1  14        0.08       -0.27      0.83 o 
  -9   1  14        0.39        0.41      0.78 o 
  -8   1  14        2.20        2.77      0.85 o 
  -7   1  14       53.35       55.90      2.29 o 
  -6   1  14      379.75      343.95      5.82 o 
  -5   1  14      357.87      315.20      9.15 o 
  -4   1  14       10.69        9.15      1.00 o 
  -3   1  14        0.04        0.65      0.50 o 
  -2   1  14      258.52      251.56      4.64 o 
  -1   1  14      408.36      412.52      8.70 o 
   0   1  14      154.20      151.67      3.07 o 
   1   1  14      467.76      469.72      6.23 o 
   2   1  14      163.91      163.92      3.02 o 
   3   1  14       50.09       48.99      1.90 o 
   4   1  14      185.69      197.34      3.73 o 
   5   1  14       63.04       59.86      3.78 o 
   6   1  14       99.78      106.84      3.43 o 
   7   1  14       33.70       35.88      3.16 o 
   8   1  14        3.23       -0.26      1.76 o 
   9   1  14        5.93        5.89      2.54 o 
  10   1  14        5.65        5.68      3.76 o 
  11   1  14        0.92        1.01      2.36 o 
  12   1  14        1.19        2.32      2.83 o 
 -15   2  14        1.15        0.54      2.17 o 
 -14   2  14       10.25        6.71      1.98 o 
 -13   2  14        0.37       -0.69      1.39 o 
 -12   2  14        4.84        3.73      1.47 o 
 -11   2  14      176.62      171.88      4.64 o 
 -10   2  14       19.71       16.14      2.89 o 
  -9   2  14       17.53       17.06      1.86 o 
  -8   2  14       17.82       16.49      1.60 o 
  -7   2  14      277.53      253.65      5.05 o 
  -6   2  14      799.46      785.45     10.86 o 
  -5   2  14       22.84       23.85      1.58 o 
  -4   2  14        0.14        0.04      0.48 o 
  -3   2  14       49.27       41.87      1.87 o 
  -2   2  14        0.01       -0.19      0.50 o 
  -1   2  14      332.14      303.56      5.34 o 
   0   2  14       29.10       25.92      1.40 o 
   1   2  14        2.69        4.04      1.01 o 
   2   2  14       56.11       54.10      2.41 o 
   3   2  14       91.50       89.05      3.06 o 
   4   2  14      199.03      206.94      5.87 o 
   5   2  14       19.79       13.74      2.00 o 
   6   2  14      103.55      103.22      3.90 o 
   7   2  14       34.47       36.70      4.80 o 
   8   2  14        6.89        4.14      1.54 o 
   9   2  14        1.60       -1.46      1.90 o 
  10   2  14        6.15        4.85      2.57 o 
  11   2  14       15.46       10.59      7.11 o 
 -14   3  14        0.15       -0.64      1.61 o 
 -13   3  14        0.06       -1.10      1.40 o 
 -12   3  14        1.32        0.58      1.33 o 
 -11   3  14       22.32       21.82      2.24 o 
 -10   3  14        8.04        8.02      1.44 o 
  -9   3  14        1.04        3.08      1.05 o 
  -8   3  14        3.56        2.66      0.99 o 
  -7   3  14       13.14        8.64      1.23 o 
  -6   3  14       44.66       49.64      2.21 o 
  -5   3  14       20.32       17.67      1.78 o 
  -4   3  14      104.88      106.77      3.32 o 
  -3   3  14        0.49       -0.58      0.70 o 
  -2   3  14      689.13      666.21     10.05 o 
  -1   3  14       27.32       31.50      1.86 o 
   0   3  14      377.26      352.82      7.00 o 
   1   3  14        2.26       -0.21      0.74 o 
   2   3  14      207.30      221.56      5.16 o 
   3   3  14      226.11      215.01      6.87 o 
   4   3  14       48.55       46.10      3.09 o 
   5   3  14        1.80        2.69      2.52 o 
   6   3  14       17.34       21.28      2.42 o 
   7   3  14        1.27        2.18      1.79 o 
   8   3  14       21.88       28.99      3.01 o 
   9   3  14       24.10       26.64      3.77 o 
  10   3  14        2.14        4.47      2.41 o 
  11   3  14        2.86        5.07      3.41 o 
 -13   4  14        2.87        3.15      1.55 o 
 -12   4  14       24.54       30.73      2.48 o 
 -11   4  14        2.24        1.38      1.16 o 
 -10   4  14       21.08       24.41      2.47 o 
  -9   4  14       16.17       15.37      1.63 o 
  -8   4  14        5.45        5.94      1.05 o 
  -7   4  14       20.45       21.31      1.52 o 
  -6   4  14       75.20       76.75      3.79 o 
  -5   4  14        2.88        2.85      1.06 o 
  -4   4  14      137.53      140.29      3.86 o 
  -3   4  14       16.84        9.80      1.50 o 
  -2   4  14        5.89        1.26      1.44 o 
  -1   4  14       68.63       53.30      3.30 o 
   0   4  14       16.01       13.58      2.03 o 
   1   4  14      167.80      158.28      3.91 o 
   2   4  14       56.37       53.81      2.94 o 
   3   4  14       32.57       32.93      3.30 o 
   4   4  14       30.72       26.55      2.27 o 
   5   4  14        3.98        2.90      1.34 o 
   6   4  14       50.29       39.65      3.52 o 
   7   4  14        0.31        0.98      1.78 o 
   8   4  14       21.79       26.55      2.90 o 
   9   4  14        5.71        3.39      1.91 o 
  10   4  14        0.14        0.18      1.82 o 
 -12   5  14        5.75        6.40      6.13 o 
 -11   5  14        8.35        6.28      2.10 o 
 -10   5  14        0.88       -1.78      1.78 o 
  -9   5  14        2.00        0.30      1.78 o 
  -8   5  14       16.81       19.78      2.09 o 
  -7   5  14       75.59       86.84      3.16 o 
  -6   5  14        2.60        2.20      1.66 o 
  -5   5  14        0.75        0.57      1.83 o 
  -4   5  14       21.30       22.65      3.39 o 
  -3   5  14       31.81       37.62      3.41 o 
  -2   5  14       54.53       54.48      5.48 o 
  -1   5  14        0.04       -0.49      1.23 o 
   0   5  14        8.34       12.01      2.59 o 
   1   5  14       40.04       38.27      7.77 o 
   2   5  14        1.16        1.44      1.67 o 
   3   5  14       31.22       35.45      4.19 o 
   4   5  14        3.20       -0.77      1.85 o 
   5   5  14        0.07       -0.08      2.19 o 
   6   5  14        6.60        3.73      2.26 o 
   7   5  14        4.83        6.08      2.70 o 
   8   5  14        4.86        3.53      1.44 o 
   9   5  14        0.05       -0.80      1.38 o 
 -10   6  14        8.60       11.98      6.48 o 
  -9   6  14        3.71        1.47      2.44 o 
  -8   6  14        1.49        1.55      3.71 o 
  -7   6  14       14.16       20.16      3.68 o 
  -6   6  14        8.55        9.75      2.43 o 
  -5   6  14        0.08       -1.57      1.57 o 
  -4   6  14        7.45        5.04      2.14 o 
  -3   6  14       20.36       20.89      3.22 o 
  -2   6  14        0.04        0.52      1.65 o 
  -1   6  14       17.07       14.09      4.86 o 
   0   6  14        2.00        2.74      4.65 o 
   1   6  14        0.00       -0.16      2.04 o 
   2   6  14       27.28       22.29      4.72 o 
   3   6  14        0.30        1.14      2.14 o 
   4   6  14        1.79        1.71      2.36 o 
   5   6  14       15.16       29.21      6.74 o 
   6   6  14       11.94       10.36      3.46 o 
   7   6  14        0.05        0.10      2.42 o 
  -7   7  14        0.00       -1.67      2.74 o 
  -6   7  14        0.74       -1.43      6.21 o 
  -5   7  14        5.54        0.24      2.77 o 
  -4   7  14        5.02        1.90      2.16 o 
  -3   7  14        0.42       -1.96      1.96 o 
  -2   7  14        0.35       -1.21      2.18 o 
  -1   7  14        7.98        1.28      4.40 o 
   0   7  14        2.94       -0.29      2.21 o 
   1   7  14        0.01       -0.39      2.28 o 
   2   7  14       17.04       25.33     11.41 o 
   3   7  14        2.68        2.97      2.53 o 
   4   7  14        0.20       -1.68      2.43 o 
 -15   1  15       11.39       11.34      2.72 o 
 -14   1  15        7.12       10.40      2.64 o 
 -13   1  15        6.14        7.47      1.89 o 
 -12   1  15        0.30        1.48      1.23 o 
 -11   1  15       12.79       10.79      1.50 o 
 -10   1  15        0.88        0.66      0.90 o 
  -9   1  15        0.17       -0.15      0.77 o 
  -8   1  15      144.45      136.86      3.44 o 
  -7   1  15        0.65       -0.69      0.69 o 
  -6   1  15        0.08       -0.59      0.90 o 
  -5   1  15       20.29       20.51      1.54 o 
  -4   1  15       57.37       48.59      2.26 o 
  -3   1  15      178.89      173.07      3.82 o 
  -2   1  15       83.53       80.15      2.41 o 
  -1   1  15       99.86       92.79      3.05 o 
   0   1  15       14.84       14.05      1.12 o 
   1   1  15      308.53      331.75      4.95 o 
   2   1  15        2.30        3.72      0.70 o 
   3   1  15       31.59       31.69      1.80 o 
   4   1  15       13.59        9.51      1.10 o 
   5   1  15       10.41        9.80      1.30 o 
   6   1  15      220.48      231.89      5.84 o 
   7   1  15        1.01        0.10      1.73 o 
   8   1  15        1.15       -0.34      2.45 o 
   9   1  15       63.57       64.62      5.88 o 
  10   1  15        2.28        1.94      3.70 o 
  11   1  15        0.30       -1.68      2.38 o 
 -14   2  15        0.01       -1.46      1.54 o 
 -13   2  15       21.34       24.58      2.72 o 
 -12   2  15        0.40        0.52      1.38 o 
 -11   2  15       10.57       11.57      1.65 o 
 -10   2  15       50.66       64.09      3.17 o 
  -9   2  15       22.81       24.54      1.94 o 
  -8   2  15        8.78        7.85      1.25 o 
  -7   2  15      130.17      134.06      3.58 o 
  -6   2  15      876.41      843.97     11.86 o 
  -5   2  15        1.99        3.39      0.94 o 
  -4   2  15      254.29      253.31      5.27 o 
  -3   2  15      611.20      576.12      8.27 o 
  -2   2  15      225.10      239.42      4.74 o 
  -1   2  15        4.83        6.12      0.90 o 
   0   2  15      339.43      318.53      5.71 o 
   1   2  15      160.72      168.19      4.38 o 
   2   2  15        0.03       -0.16      0.85 o 
   3   2  15       54.46       60.69      2.80 o 
   4   2  15      142.41      158.08      5.10 o 
   5   2  15       51.21       53.16      3.33 o 
   6   2  15       90.28      100.68      3.91 o 
   7   2  15       10.32       11.46      1.91 o 
   8   2  15        1.30        0.25      1.52 o 
   9   2  15       28.02       22.43      5.02 o 
  10   2  15        0.00       -1.15      2.38 o 
  11   2  15        1.53       -0.22      2.43 o 
 -14   3  15        7.16        7.24      2.46 o 
 -13   3  15        5.62        3.71      1.70 o 
 -12   3  15       24.31       25.66      2.60 o 
 -11   3  15        0.01       -0.68      1.13 o 
 -10   3  15       21.54       20.21      1.93 o 
  -9   3  15       49.84       56.46      3.97 o 
  -8   3  15       51.63       48.03      2.53 o 
  -7   3  15       54.77       58.60      2.82 o 
  -6   3  15       60.03       58.93      2.64 o 
  -5   3  15       21.44       19.22      1.54 o 
  -4   3  15       76.57       73.38      2.45 o 
  -3   3  15       27.20       25.07      1.80 o 
  -2   3  15        0.26        1.73      1.38 o 
  -1   3  15      347.48      354.81      9.45 o 
   0   3  15       35.16       33.78      2.23 o 
   1   3  15       26.11       21.69      1.87 o 
   2   3  15      179.21      167.24      4.49 o 
   3   3  15       16.26       10.58      2.79 o 
   4   3  15       85.19       88.80      4.49 o 
   5   3  15       40.89       41.48      3.07 o 
   6   3  15        2.81        4.20      1.62 o 
   7   3  15      121.43      119.98      5.03 o 
   8   3  15       10.11        8.69      2.09 o 
   9   3  15       17.76       18.39      3.02 o 
  10   3  15       20.01       14.74      4.16 o 
 -13   4  15        0.00       -1.43      1.43 o 
 -12   4  15        0.80        1.70      1.41 o 
 -11   4  15        0.00       -0.99      1.07 o 
 -10   4  15       24.33       30.21      2.63 o 
  -9   4  15       34.69       35.58      2.16 o 
  -8   4  15        2.50        0.99      0.98 o 
  -7   4  15        3.47        3.45      0.90 o 
  -6   4  15       66.58       70.17      3.32 o 
  -5   4  15      103.79      103.90      3.47 o 
  -4   4  15        0.04       -0.76      0.92 o 
  -3   4  15       28.62       23.72      1.88 o 
  -2   4  15      145.51      161.49      5.32 o 
  -1   4  15       19.15       22.80      1.30 o 
   0   4  15      104.60       89.24      4.86 o 
   1   4  15       99.10      111.38      3.72 o 
   2   4  15        5.11        9.33      1.97 o 
   3   4  15        3.90        4.13      1.47 o 
   4   4  15       36.38       35.88      2.74 o 
   5   4  15       18.15       13.83      2.06 o 
   6   4  15        9.72        5.72      2.11 o 
   7   4  15        3.29        2.09      1.57 o 
   8   4  15        6.30       10.26      2.17 o 
   9   4  15        2.08        2.64      1.89 o 
 -11   5  15       10.33        5.89      2.09 o 
 -10   5  15        1.33       -0.86      1.91 o 
  -9   5  15        1.28        0.98      1.37 o 
  -8   5  15       23.04       32.44      2.50 o 
  -7   5  15        0.58        1.10      1.46 o 
  -6   5  15       14.41       16.63      2.30 o 
  -5   5  15       49.01       46.66      3.96 o 
  -4   5  15        0.00       -0.73      1.45 o 
  -3   5  15        2.79        2.88      1.72 o 
  -2   5  15        1.13       -1.48      1.57 o 
  -1   5  15        2.86        2.94      1.58 o 
   0   5  15        3.98        0.74      1.80 o 
   1   5  15        0.06       -1.07      1.51 o 
   2   5  15        2.77        2.41      1.85 o 
   3   5  15       12.51       10.43      2.54 o 
   4   5  15       14.88       17.07      3.47 o 
   5   5  15        3.52        6.15      2.69 o 
   6   5  15        5.47        2.50      2.71 o 
   7   5  15       13.48       10.54      4.65 o 
   8   5  15        0.32        3.75      2.94 o 
  -9   6  15        0.75       -0.92      2.47 o 
  -8   6  15        0.23       -2.21      2.21 o 
  -7   6  15       21.75       31.51      8.39 o 
  -6   6  15        0.01       -0.64      1.80 o 
  -5   6  15        6.38        5.25      2.22 o 
  -4   6  15        0.45        2.03      1.89 o 
  -3   6  15        1.18        0.74      1.68 o 
  -2   6  15        3.05        5.73      2.03 o 
  -1   6  15        1.03        0.08      1.85 o 
   0   6  15        0.57       -1.01      1.95 o 
   1   6  15       13.94       11.06      2.91 o 
   2   6  15       18.92       22.75      5.39 o 
   3   6  15        1.05        0.93      2.04 o 
   4   6  15        0.55        3.00      2.55 o 
   5   6  15       17.89       23.46      4.05 o 
   6   6  15        0.42       -0.83      2.48 o 
  -6   7  15        0.13       -0.70      3.70 o 
  -5   7  15        8.24        8.58      3.73 o 
  -4   7  15       10.03       10.97      2.72 o 
  -3   7  15        0.16       -1.92      2.22 o 
  -2   7  15        1.29       -0.93      2.38 o 
  -1   7  15        1.09        1.27      2.30 o 
   0   7  15        4.07        1.62      2.55 o 
   1   7  15       22.37       28.69      4.43 o 
   2   7  15        0.63        0.15      2.66 o 
   3   7  15        7.84        8.72      3.75 o 
 -15   0  16       17.13       17.58      4.22 o 
 -14   0  16        5.34        5.69      3.01 o 
 -13   0  16        9.57        6.85      2.50 o 
 -12   0  16        1.60        5.53      2.03 o 
 -11   0  16        0.17        0.77      1.63 o 
 -10   0  16       46.55       45.03      4.21 o 
  -9   0  16      176.39      161.86      5.29 o 
  -8   0  16        0.00       -0.07      1.18 o 
  -7   0  16      137.48      144.59      5.24 o 
  -6   0  16        2.07        2.54      2.38 o 
  -5   0  16       40.45       36.06      2.73 o 
  -4   0  16      126.53      105.68      3.90 o 
  -3   0  16        7.45       14.01      2.72 o 
  -2   0  16      196.73      201.73      5.54 o 
  -1   0  16     1150.35     1159.58     20.16 o 
   0   0  16       28.19       23.09      1.96 o 
   1   0  16      148.95      147.86      7.30 o 
   2   0  16      443.70      481.36     13.02 o 
   3   0  16      589.54      593.54     10.43 o 
   4   0  16       22.49       20.97      2.38 o 
   5   0  16       40.99       47.88      3.50 o 
   6   0  16      112.06      125.36     14.28 o 
   7   0  16       43.22       50.35      4.98 o 
   8   0  16        9.97       10.94      5.80 o 
   9   0  16       42.45       43.23      7.18 o 
  10   0  16       11.43       12.73      5.26 o 
 -14   1  16       22.90       31.07      5.04 o 
 -13   1  16        7.97        9.42      2.01 o 
 -12   1  16       14.64       19.20      2.16 o 
 -11   1  16       20.11       21.17      2.06 o 
 -10   1  16       91.02       88.46      3.24 o 
  -9   1  16       67.11       74.43      2.93 o 
  -8   1  16       20.25       19.22      1.86 o 
  -7   1  16      254.97      239.79      4.97 o 
  -6   1  16       16.18       19.64      1.61 o 
  -5   1  16       25.50       25.86      1.70 o 
  -4   1  16      562.89      536.10      7.90 o 
  -3   1  16       18.46       15.43      1.46 o 
  -2   1  16       52.19       42.37      1.79 o 
  -1   1  16      161.91      162.68      3.41 o 
   0   1  16      128.15      136.61      3.07 o 
   1   1  16       54.01       58.91      1.93 o 
   2   1  16       16.26       20.41      1.53 o 
   3   1  16        1.67        2.32      0.88 o 
   4   1  16       38.29       32.10      1.84 o 
   5   1  16       14.71       21.41      2.81 o 
   6   1  16      103.33      106.18      4.87 o 
   7   1  16      109.00      109.43      6.44 o 
   8   1  16       87.58       72.06      6.03 o 
   9   1  16        2.27        2.55      2.81 o 
  10   1  16        0.24       -0.06      2.45 o 
  11   1  16        9.87        9.85      3.56 o 
 -14   2  16        3.69        2.19      1.84 o 
 -13   2  16        2.83        3.19      1.76 o 
 -12   2  16       32.37       30.84      2.84 o 
 -11   2  16       17.29       20.10      2.10 o 
 -10   2  16       29.88       29.98      2.29 o 
  -9   2  16       24.55       24.43      2.01 o 
  -8   2  16       35.17       31.94      2.53 o 
  -7   2  16       23.37       19.79      1.70 o 
  -6   2  16       33.34       33.00      2.05 o 
  -5   2  16      348.72      349.44      6.68 o 
  -4   2  16        9.59       10.30      1.56 o 
  -3   2  16       62.95       68.29      2.57 o 
  -2   2  16       18.64       20.29      1.78 o 
  -1   2  16        3.70        5.24      1.00 o 
   0   2  16       75.32       69.06      2.73 o 
   1   2  16       83.77       88.36      3.20 o 
   2   2  16       95.27      101.40      3.44 o 
   3   2  16        0.51        0.43      1.39 o 
   4   2  16       73.97       71.90      3.66 o 
   5   2  16      256.16      286.62     10.05 o 
   6   2  16      159.00      171.10      5.86 o 
   7   2  16        5.50        3.94      1.54 o 
   8   2  16        4.19        7.26      2.71 o 
   9   2  16        0.47        2.57      2.32 o 
  10   2  16        7.92        2.17      4.08 o 
  11   2  16        7.56        9.05      4.39 o 
 -13   3  16        3.33        2.74      1.76 o 
 -12   3  16        5.58        7.79      1.84 o 
 -11   3  16        5.37        6.08      1.61 o 
 -10   3  16        1.95        0.33      1.46 o 
  -9   3  16        4.72        4.27      1.16 o 
  -8   3  16        5.78        3.50      1.10 o 
  -7   3  16        6.44        5.59      1.14 o 
  -6   3  16        9.18        8.85      1.70 o 
  -5   3  16       17.52       19.17      1.57 o 
  -4   3  16      105.20      101.94      3.48 o 
  -3   3  16      250.09      250.93      5.31 o 
  -2   3  16        4.60        4.29      1.02 o 
  -1   3  16       44.13       44.08      2.61 o 
   0   3  16        1.39        0.71      0.98 o 
   1   3  16       59.82       58.45      2.84 o 
   2   3  16      140.61      128.85      5.83 o 
   3   3  16        8.88        6.65      1.75 o 
   4   3  16        6.04        4.01      1.44 o 
   5   3  16        0.35        1.77      1.39 o 
   6   3  16        0.29        0.51      1.88 o 
   7   3  16        6.97        3.67      1.78 o 
   8   3  16       34.94       38.56      3.52 o 
   9   3  16        2.37        2.12      2.95 o 
  10   3  16       13.28       16.13      4.56 o 
 -12   4  16        7.29        8.46      1.73 o 
 -11   4  16        1.02        0.24      1.48 o 
 -10   4  16        2.53        1.49      1.19 o 
  -9   4  16       16.70       20.15      1.71 o 
  -8   4  16       12.84       10.99      1.48 o 
  -7   4  16       52.77       57.79      2.40 o 
  -6   4  16       12.05       11.24      1.83 o 
  -5   4  16       34.70       38.13      1.81 o 
  -4   4  16       79.00       75.45      3.24 o 
  -3   4  16       30.32       33.06      1.71 o 
  -2   4  16       11.52       10.74      1.17 o 
  -1   4  16        5.59        3.22      1.03 o 
   0   4  16      261.07      231.80      5.37 o 
   1   4  16       11.85        8.89      1.48 o 
   2   4  16        1.13       -1.04      1.04 o 
   3   4  16       43.73       38.04      2.76 o 
   4   4  16       31.14       31.68      2.70 o 
   5   4  16        7.25        5.36      1.66 o 
   6   4  16       50.47       52.53      6.00 o 
   7   4  16       24.14       27.03      2.87 o 
   8   4  16        3.75        3.79      1.96 o 
   9   4  16       16.43       15.33      2.59 o 
 -11   5  16        0.30       -0.07      1.54 o 
 -10   5  16        0.34        0.81      1.45 o 
  -9   5  16       18.10       21.41      3.57 o 
  -8   5  16       43.45       43.83      2.97 o 
  -7   5  16        7.71        5.20      1.26 o 
  -6   5  16       15.48       14.68      1.88 o 
  -5   5  16        0.67        0.99      1.43 o 
  -4   5  16       24.67       21.60      2.91 o 
  -3   5  16       10.70       10.51      2.10 o 
  -2   5  16       15.66       13.30      2.46 o 
  -1   5  16        2.99        0.98      1.46 o 
   0   5  16        2.88        2.69      1.97 o 
   1   5  16        0.03        1.47      1.99 o 
   2   5  16        0.15       -1.03      3.20 o 
   3   5  16        1.60       -1.88      2.62 o 
   4   5  16       27.71       28.31      4.07 o 
   5   5  16       19.59       12.78      3.20 o 
   6   5  16        0.16       -1.13      2.22 o 
   7   5  16        0.17        0.75      2.80 o 
  -9   6  16        0.23        1.23      2.92 o 
  -8   6  16        0.22        0.20      2.70 o 
  -7   6  16        0.09        0.92      2.24 o 
  -6   6  16        1.07        0.50      1.98 o 
  -5   6  16        2.00       -0.99      1.92 o 
  -4   6  16        3.30        2.13      2.05 o 
  -3   6  16       23.95       27.18      3.44 o 
  -2   6  16        3.14        2.80      2.28 o 
  -1   6  16        1.31       -1.53      3.01 o 
   0   6  16       12.89        8.51      2.79 o 
   1   6  16        1.03        1.90      3.56 o 
   2   6  16        6.73       13.85      5.25 o 
   3   6  16        6.10        7.54      2.83 o 
   4   6  16        3.58       -1.70      3.63 o 
   5   6  16       13.88       14.16      6.34 o 
  -5   7  16       13.80       18.85      3.94 o 
  -4   7  16       14.72       18.93      3.32 o 
  -3   7  16        7.02        6.73      2.97 o 
  -2   7  16        0.90       -2.01      2.01 o 
  -1   7  16       15.14       19.83      4.13 o 
   0   7  16        0.74       -1.42      3.46 o 
   1   7  16        2.38        3.13      4.47 o 
   2   7  16        1.82       -0.62      4.36 o 
 -14   1  17        8.17       11.87      2.42 o 
 -13   1  17        0.33       -0.76      1.46 o 
 -12   1  17        3.44        0.67      1.33 o 
 -11   1  17        0.58        0.67      1.16 o 
 -10   1  17        5.29        5.46      1.31 o 
  -9   1  17        0.32        0.54      0.90 o 
  -8   1  17        3.58        2.34      0.97 o 
  -7   1  17      241.35      234.76      5.00 o 
  -6   1  17       30.40       35.28      2.10 o 
  -5   1  17        1.04        1.54      1.00 o 
  -4   1  17       88.97       86.60      2.66 o 
  -3   1  17        3.72        3.24      0.84 o 
  -2   1  17       20.05       22.03      1.48 o 
  -1   1  17       85.61       83.78      2.45 o 
   0   1  17       88.06       83.19      2.42 o 
   1   1  17       86.90       91.66      2.54 o 
   2   1  17        7.60       10.81      1.36 o 
   3   1  17        0.13       -0.30      0.96 o 
   4   1  17        8.45        7.70      1.40 o 
   5   1  17       42.99       53.86      3.95 o 
   6   1  17       25.41       27.40      3.03 o 
   7   1  17       22.54       24.71      3.88 o 
   8   1  17        0.07        1.92      2.49 o 
   9   1  17        0.81        1.21      2.60 o 
  10   1  17        1.33       -2.33      2.33 o 
 -14   2  17        4.96        5.86      2.02 o 
 -13   2  17       21.76       25.83      2.80 o 
 -12   2  17       23.98       28.30      3.12 o 
 -11   2  17       34.12       38.55      3.73 o 
 -10   2  17        0.24        0.95      1.14 o 
  -9   2  17        7.17        4.43      1.19 o 
  -8   2  17       42.73       45.99      2.62 o 
  -7   2  17       59.04       62.63      3.54 o 
  -6   2  17      106.23      112.23      3.60 o 
  -5   2  17       19.23       21.52      2.56 o 
  -4   2  17        0.45       -0.69      0.69 o 
  -3   2  17       59.30       65.71      2.64 o 
  -2   2  17       10.52       11.29      1.45 o 
  -1   2  17        9.18        8.57      1.19 o 
   0   2  17       31.26       28.68      2.23 o 
   1   2  17       53.14       57.80      2.90 o 
   2   2  17      121.65      124.79      4.19 o 
   3   2  17       16.65       19.79      2.28 o 
   4   2  17       42.80       53.79      7.29 o 
   5   2  17       41.99       43.09      3.22 o 
   6   2  17       99.69       93.98      4.43 o 
   7   2  17        6.17        5.43      2.44 o 
   8   2  17        7.08        8.70      2.89 o 
   9   2  17       24.39       20.28      3.65 o 
  10   2  17        7.44       12.11      3.32 o 
 -13   3  17        1.72        2.18      1.66 o 
 -12   3  17       20.29       20.82      2.44 o 
 -11   3  17        6.48        7.49      1.84 o 
 -10   3  17        7.61        8.22      1.53 o 
  -9   3  17        1.73        1.33      1.12 o 
  -8   3  17       11.96       10.26      1.43 o 
  -7   3  17       14.86       17.49      1.64 o 
  -6   3  17       65.38       69.32      2.83 o 
  -5   3  17       63.33       67.93      2.72 o 
  -4   3  17      162.40      156.77      4.16 o 
  -3   3  17       50.16       49.41      2.55 o 
  -2   3  17        5.05        2.47      1.95 o 
  -1   3  17       97.77       94.41      3.48 o 
   0   3  17      138.95      132.06      5.23 o 
   1   3  17       64.95       59.92      2.99 o 
   2   3  17      116.24      126.49      4.64 o 
   3   3  17        6.24        6.90      1.67 o 
   4   3  17        6.05        7.85      1.72 o 
   5   3  17       37.49       38.61      3.64 o 
   6   3  17       19.03       18.80      2.47 o 
   7   3  17        7.74        5.70      1.97 o 
   8   3  17        1.83        0.19      1.77 o 
   9   3  17        0.36       -0.74      3.20 o 
 -12   4  17        3.10        2.35      1.45 o 
 -11   4  17        0.12       -1.16      1.16 o 
 -10   4  17       16.07       15.57      1.89 o 
  -9   4  17       16.18       14.90      1.66 o 
  -8   4  17       43.37       50.66      2.48 o 
  -7   4  17        3.44        3.65      1.04 o 
  -6   4  17        9.71        9.79      1.20 o 
  -5   4  17       49.58       54.70      2.30 o 
  -4   4  17        0.41        0.08      0.73 o 
  -3   4  17       87.53       89.95      5.05 o 
  -2   4  17       38.99       36.40      2.70 o 
  -1   4  17       34.39       30.32      2.58 o 
   0   4  17        4.18        3.05      1.07 o 
   1   4  17        0.15       -0.74      1.22 o 
   2   4  17       12.48       12.52      1.83 o 
   3   4  17       10.63       11.19      3.50 o 
   4   4  17       20.64       20.45      2.24 o 
   5   4  17        5.57        7.68      1.87 o 
   6   4  17       27.08       20.96      2.81 o 
   7   4  17       11.79       14.76      2.46 o 
   8   4  17        3.22        3.10      2.82 o 
 -11   5  17        5.55        4.00      1.85 o 
 -10   5  17        0.27        1.37      1.96 o 
  -9   5  17        7.51        6.83      1.78 o 
  -8   5  17        1.38        0.42      1.27 o 
  -7   5  17        0.00       -1.31      1.31 o 
  -6   5  17        3.75        6.83      1.38 o 
  -5   5  17        4.07        2.30      1.05 o 
  -4   5  17       10.34        4.97      1.97 o 
  -3   5  17       18.70       17.32      2.83 o 
  -2   5  17        2.10        1.72      3.36 o 
  -1   5  17        0.00       -1.52      1.52 o 
   0   5  17        0.44       -1.66      2.05 o 
   1   5  17       48.65       43.44     11.97 o 
   2   5  17       10.77        9.18      2.81 o 
   3   5  17        6.19        2.85      2.16 o 
   4   5  17       16.41       19.67      3.61 o 
   5   5  17        0.01        3.21      3.49 o 
   6   5  17       12.10       11.65      3.38 o 
   7   5  17        4.73        3.81      3.08 o 
  -8   6  17        2.55        2.05      2.64 o 
  -7   6  17        2.22       -2.03      2.05 o 
  -6   6  17        3.51        4.46      2.29 o 
  -5   6  17        1.18       -1.84      1.84 o 
  -4   6  17       14.95       11.81      2.69 o 
  -3   6  17        9.89       14.73      2.86 o 
  -2   6  17        1.12        0.97      2.52 o 
  -1   6  17        0.33       -1.56      2.00 o 
   0   6  17        0.00       -2.02      2.02 o 
   1   6  17       17.75       25.08      4.15 o 
   2   6  17       29.49       32.87      4.81 o 
   3   6  17        5.66        2.45      2.63 o 
   4   6  17        0.34       -0.50      3.57 o 
   5   6  17        1.33        4.58      2.92 o 
  -4   7  17        3.82        1.16      4.27 o 
  -3   7  17       19.05       27.61      9.47 o 
  -2   7  17        0.12       -2.44      3.52 o 
  -1   7  17       22.98       25.11      7.38 o 
   0   7  17        0.16       -2.33      2.33 o 
 -14   0  18        1.78        2.01      2.50 o 
 -13   0  18        4.39        6.77      2.50 o 
 -12   0  18       30.79       40.75      7.29 o 
 -11   0  18        6.04        8.06      2.19 o 
 -10   0  18       23.28       26.51      3.22 o 
  -9   0  18        0.67       -0.17      1.25 o 
  -8   0  18      115.41      118.51      5.19 o 
  -7   0  18      437.01      432.46     10.53 o 
  -6   0  18       84.67       80.25      4.88 o 
  -5   0  18       30.75       32.23      2.82 o 
  -4   0  18       15.10       12.02      1.80 o 
  -3   0  18      128.46      117.26      4.39 o 
  -2   0  18      955.37      993.93     18.23 o 
  -1   0  18        2.93        4.82      1.38 o 
   0   0  18       24.94       26.51      2.42 o 
   1   0  18       97.51      101.03      5.60 o 
   2   0  18       19.14       19.87      2.63 o 
   3   0  18      216.65      237.26      7.19 o 
   4   0  18       26.12       31.23      3.05 o 
   5   0  18        2.65        1.03      1.97 o 
   6   0  18       36.97       56.73      5.30 o 
   7   0  18       27.82       23.25      3.90 o 
   8   0  18       10.87       20.53      4.02 o 
   9   0  18        0.08        7.12      4.51 o 
 -14   1  18       24.55       29.71      3.30 o 
 -13   1  18        1.11       -1.16      1.44 o 
 -12   1  18        5.57        3.72      1.83 o 
 -11   1  18       40.94       44.48      2.98 o 
 -10   1  18       11.32       11.66      1.72 o 
  -9   1  18        0.01       -0.59      0.92 o 
  -8   1  18       47.76       44.75      2.40 o 
  -7   1  18      164.95      171.72      4.29 o 
  -6   1  18        1.81        2.03      1.16 o 
  -5   1  18       34.57       41.67      2.76 o 
  -4   1  18       62.65       56.86      2.34 o 
  -3   1  18        3.21        3.09      0.89 o 
  -2   1  18      100.09      100.87      3.01 o 
  -1   1  18        2.12        0.72      0.85 o 
   0   1  18        6.65        5.64      0.96 o 
   1   1  18      149.96      146.34      3.89 o 
   2   1  18      132.90      136.62      3.77 o 
   3   1  18        0.69       -0.91      0.91 o 
   4   1  18        1.44        0.11      1.33 o 
   5   1  18      102.24      108.27      5.10 o 
   6   1  18       44.41       46.75      4.04 o 
   7   1  18       27.40       19.75      5.27 o 
   8   1  18       40.00       38.73      4.80 o 
   9   1  18        0.11        0.17      2.59 o 
  10   1  18        2.00        2.86      2.85 o 
 -14   2  18        0.47       -2.04      3.32 o 
 -13   2  18        1.34        0.80      1.68 o 
 -12   2  18        0.52        0.21      1.33 o 
 -11   2  18        3.36        2.40      1.30 o 
 -10   2  18        1.15        2.10      1.25 o 
  -9   2  18       17.41       20.59      2.01 o 
  -8   2  18       26.74       26.81      2.11 o 
  -7   2  18       19.20       15.37      2.04 o 
  -6   2  18       32.41       32.96      2.60 o 
  -5   2  18       18.92       19.17      1.84 o 
  -4   2  18       20.24       16.87      1.67 o 
  -3   2  18      223.66      225.00      5.12 o 
  -2   2  18       16.24       16.99      1.62 o 
  -1   2  18        4.47        3.68      1.01 o 
   0   2  18       27.15       27.42      2.77 o 
   1   2  18      125.47      131.65      4.19 o 
   2   2  18       30.08       30.76      2.44 o 
   3   2  18       14.46       11.62      1.90 o 
   4   2  18       39.87       44.38      3.35 o 
   5   2  18       14.20       13.55      4.37 o 
   6   2  18        0.10       -0.58      1.55 o 
   7   2  18        3.34        6.71      3.58 o 
   8   2  18        1.94        6.09      3.69 o 
   9   2  18        1.39       -1.29      2.49 o 
  10   2  18        0.00        1.11      3.66 o 
 -13   3  18        1.14        2.86      2.11 o 
 -12   3  18       15.93       12.04      2.20 o 
 -11   3  18       18.51       20.07      2.38 o 
 -10   3  18        3.37        3.31      1.35 o 
  -9   3  18        0.94        0.02      1.05 o 
  -8   3  18       42.14       46.70      2.72 o 
  -7   3  18        5.57        6.17      1.28 o 
  -6   3  18        0.24        1.31      0.95 o 
  -5   3  18       76.27       70.18      2.76 o 
  -4   3  18       17.48       16.84      1.73 o 
  -3   3  18       14.66       11.52      2.00 o 
  -2   3  18        4.58        6.93      1.37 o 
  -1   3  18       18.52       14.28      1.94 o 
   0   3  18        8.74        8.09      1.51 o 
   1   3  18        5.37        5.61      1.38 o 
   2   3  18        3.03        2.46      1.39 o 
   3   3  18        1.40        0.20      1.23 o 
   4   3  18        0.93       -1.23      1.23 o 
   5   3  18        5.85        5.48      1.80 o 
   6   3  18        2.10        2.49      1.62 o 
   7   3  18       11.34       12.62      2.34 o 
   8   3  18        2.42        5.32      2.50 o 
   9   3  18       12.34       12.57      4.14 o 
 -12   4  18        1.79        1.15      2.05 o 
 -11   4  18        0.23       -1.27      1.27 o 
 -10   4  18        0.45        0.40      1.32 o 
  -9   4  18        5.41        8.32      1.44 o 
  -8   4  18       26.42       35.50      2.23 o 
  -7   4  18       23.43       21.26      1.72 o 
  -6   4  18        6.96        8.51      1.26 o 
  -5   4  18        0.84        1.02      0.87 o 
  -4   4  18        3.76        2.74      1.04 o 
  -3   4  18        3.36        0.09      0.91 o 
  -2   4  18        0.34       -1.31      1.31 o 
  -1   4  18       68.59       71.99      3.11 o 
   0   4  18        1.20        0.29      1.23 o 
   1   4  18       17.28       17.21      2.06 o 
   2   4  18        0.03       -0.80      1.14 o 
   3   4  18        1.78        4.65      1.55 o 
   4   4  18        4.00        1.73      1.46 o 
   5   4  18        4.56        2.18      1.60 o 
   6   4  18        0.77       -0.97      1.47 o 
   7   4  18        0.44       -0.02      1.79 o 
   8   4  18       17.93       18.54      3.90 o 
 -10   5  18        1.00        1.28      1.67 o 
  -9   5  18        0.00        1.21      1.56 o 
  -8   5  18        1.99        3.94      1.53 o 
  -7   5  18        5.26        4.15      1.41 o 
  -6   5  18       13.01       17.30      2.12 o 
  -5   5  18       17.20       17.29      1.94 o 
  -4   5  18        4.78        4.78      1.59 o 
  -3   5  18        0.38       -0.56      1.39 o 
  -2   5  18       39.14       46.07      5.66 o 
  -1   5  18        8.59       10.21      4.39 o 
   0   5  18       11.00        8.28      2.67 o 
   1   5  18       36.06       34.98      4.44 o 
   2   5  18        0.08       -2.23      2.23 o 
   3   5  18        0.38        3.77      2.35 o 
   4   5  18       31.86       32.27      4.48 o 
   5   5  18       33.04       29.49      4.45 o 
   6   5  18        5.37        2.13      2.86 o 
  -8   6  18        3.47        4.62      3.06 o 
  -7   6  18        6.86        9.95      3.27 o 
  -6   6  18        0.43        1.19      2.04 o 
  -5   6  18        6.84       10.93      2.83 o 
  -4   6  18       12.73       17.04      3.05 o 
  -3   6  18        1.28       -0.10      2.01 o 
  -2   6  18        0.18       -1.80      2.11 o 
  -1   6  18        2.33        0.10      2.13 o 
   0   6  18       13.28        6.62      2.83 o 
   1   6  18        6.61        5.98      3.10 o 
   2   6  18        0.66       -2.14      2.14 o 
   3   6  18        1.09       -0.82      3.16 o 
   4   6  18        1.87        1.33      2.86 o 
 -14   1  19       19.94       26.99      4.64 o 
 -13   1  19        4.64        6.23      1.82 o 
 -12   1  19        5.22        5.88      1.69 o 
 -11   1  19        0.00        0.78      1.24 o 
 -10   1  19        4.32        1.78      1.20 o 
  -9   1  19       48.75       45.05      3.52 o 
  -8   1  19      104.29      100.55      3.56 o 
  -7   1  19       41.91       43.77      2.80 o 
  -6   1  19       35.09       33.11      2.15 o 
  -5   1  19       58.49       57.94      2.67 o 
  -4   1  19      156.53      153.00      3.78 o 
  -3   1  19       40.63       42.36      2.47 o 
  -2   1  19        0.91        0.66      0.80 o 
  -1   1  19       53.02       51.27      2.21 o 
   0   1  19        9.35        7.72      1.13 o 
   1   1  19       21.78       25.42      1.98 o 
   2   1  19        0.05        1.50      1.42 o 
   3   1  19        0.43       -0.85      1.04 o 
   4   1  19        1.83        1.87      2.03 o 
   5   1  19       36.41       40.31      5.98 o 
   6   1  19        1.88        4.39      3.20 o 
   7   1  19        0.16       -1.68      2.43 o 
   8   1  19       16.42       19.96      3.87 o 
   9   1  19        0.01       -0.16      2.63 o 
 -13   2  19        3.77        1.98      1.79 o 
 -12   2  19        0.57       -1.31      1.31 o 
 -11   2  19        2.17        1.98      1.36 o 
 -10   2  19        4.46        4.17      1.44 o 
  -9   2  19        0.68        0.40      1.04 o 
  -8   2  19        0.09       -0.07      0.95 o 
  -7   2  19        5.92        5.73      1.26 o 
  -6   2  19       28.52       31.38      2.38 o 
  -5   2  19        1.46        1.44      1.26 o 
  -4   2  19      116.55      126.10      3.83 o 
  -3   2  19       97.43      106.81      3.41 o 
  -2   2  19        0.25       -0.34      0.84 o 
  -1   2  19       12.80       10.87      1.66 o 
   0   2  19       34.54       29.61      2.78 o 
   1   2  19      208.05      226.20      5.87 o 
   2   2  19       50.45       50.83      3.12 o 
   3   2  19        4.54        3.15      1.52 o 
   4   2  19       15.44       17.13      2.26 o 
   5   2  19       12.36       16.49      2.99 o 
   6   2  19       34.00       34.00      4.20 o 
   7   2  19       28.12       33.61      5.85 o 
   8   2  19        0.72        2.44      3.64 o 
   9   2  19        0.27        1.90      3.59 o 
 -12   3  19        1.87        2.83      1.75 o 
 -11   3  19       63.68       70.67      3.98 o 
 -10   3  19       40.99       42.23      2.81 o 
  -9   3  19        1.64        2.65      1.26 o 
  -8   3  19       24.25       27.44      2.32 o 
  -7   3  19       28.82       30.39      2.25 o 
  -6   3  19       73.51       72.85      3.39 o 
  -5   3  19       47.39       48.71      2.59 o 
  -4   3  19        0.20       -0.36      0.91 o 
  -3   3  19       31.96       40.34      5.06 o 
  -2   3  19        3.64        0.58      1.04 o 
  -1   3  19       79.29       71.80      3.44 o 
   0   3  19      196.55      204.82      8.53 o 
   1   3  19       40.60       35.02      2.99 o 
   2   3  19       25.94       29.60      2.81 o 
   3   3  19        3.29        2.40      1.47 o 
   4   3  19        0.14       -1.15      1.42 o 
   5   3  19        4.37        2.91      1.70 o 
   6   3  19        5.82        7.98      3.09 o 
   7   3  19        4.42        2.02      2.26 o 
   8   3  19       19.68       18.62      4.49 o 
 -11   4  19        1.30        0.97      1.63 o 
 -10   4  19       15.17       13.84      1.87 o 
  -9   4  19       18.48       20.05      2.53 o 
  -8   4  19        0.07       -0.19      1.06 o 
  -7   4  19       40.58       41.29      2.37 o 
  -6   4  19        0.51        0.86      0.97 o 
  -5   4  19       10.81        8.78      1.26 o 
  -4   4  19        3.94        5.08      1.19 o 
  -3   4  19        5.15        4.25      1.19 o 
  -2   4  19       74.69       67.24      3.17 o 
  -1   4  19       50.96       40.67      2.68 o 
   0   4  19       11.52        7.97      1.60 o 
   1   4  19        0.27        0.98      1.35 o 
   2   4  19       30.15       32.00      2.78 o 
   3   4  19       65.07       71.21      3.96 o 
   4   4  19       14.00       11.49      3.01 o 
   5   4  19        0.02       -1.18      1.54 o 
   6   4  19       29.82       30.77      3.06 o 
   7   4  19        1.04        0.34      1.82 o 
 -10   5  19        3.61        1.57      1.67 o 
  -9   5  19        6.82        8.12      2.02 o 
  -8   5  19        6.50        7.62      2.78 o 
  -7   5  19        6.09        2.84      1.42 o 
  -6   5  19       43.74       47.76      4.36 o 
  -5   5  19        3.58        1.24      1.33 o 
  -4   5  19        4.28        4.11      1.50 o 
  -3   5  19       64.03       69.55      3.25 o 
  -2   5  19       12.12       10.25      2.34 o 
  -1   5  19        0.11       -1.59      1.81 o 
   0   5  19        2.56        4.19      2.52 o 
   1   5  19       15.73       15.79      3.37 o 
   2   5  19        0.02        2.44      4.11 o 
   3   5  19        1.99        2.02      2.20 o 
   4   5  19       20.81       27.43      5.15 o 
   5   5  19        3.30        2.61      2.79 o 
  -7   6  19        2.31       -0.27      2.44 o 
  -6   6  19        7.96        3.09      2.31 o 
  -5   6  19        1.45        3.89      2.41 o 
  -4   6  19        2.46        4.67      2.60 o 
  -3   6  19        0.60       -1.80      2.13 o 
  -2   6  19        7.27        6.77      6.06 o 
  -1   6  19        0.14       -0.94      2.35 o 
   0   6  19        0.53        2.16      2.36 o 
   1   6  19        5.54        9.22      3.14 o 
   2   6  19       12.96       13.59      7.73 o 
   3   6  19        2.45       -2.87      3.27 o 
 -13   0  20        7.95       12.51      2.97 o 
 -12   0  20       37.96       51.34      4.83 o 
 -11   0  20       13.20       12.57      2.69 o 
 -10   0  20       14.56       11.48      3.91 o 
  -9   0  20        0.26       -1.13      1.45 o 
  -8   0  20       94.55       91.95      5.13 o 
  -7   0  20      144.19      156.21      8.08 o 
  -6   0  20        6.02        5.92      2.27 o 
  -5   0  20       83.60       69.73      4.02 o 
  -4   0  20        7.84       11.01      1.98 o 
  -3   0  20        3.78        3.50      1.39 o 
  -2   0  20      251.63      261.75      7.29 o 
  -1   0  20        6.11        5.62      1.52 o 
   0   0  20        6.19        6.30      1.68 o 
   1   0  20       52.93       57.16      4.80 o 
   2   0  20       73.33       75.78      5.36 o 
   3   0  20        2.51        1.38      1.85 o 
   4   0  20        4.16        2.07      2.34 o 
   5   0  20       35.19       47.90      5.21 o 
   6   0  20      109.83      123.65      7.40 o 
   7   0  20      138.83      127.06     19.32 o 
 -13   1  20        0.18        0.02      1.48 o 
 -12   1  20        0.00        0.34      1.50 o 
 -11   1  20        0.79       -0.97      1.14 o 
 -10   1  20        0.24        2.03      1.25 o 
  -9   1  20        0.60        0.13      1.50 o 
  -8   1  20       21.11       23.47      2.31 o 
  -7   1  20        5.34        6.36      1.34 o 
  -6   1  20      123.27      131.18      4.16 o 
  -5   1  20      232.44      250.44      5.29 o 
  -4   1  20       57.77       62.06      2.73 o 
  -3   1  20        4.46        3.89      1.09 o 
  -2   1  20      254.28      265.97      5.18 o 
  -1   1  20       36.27       35.00      2.04 o 
   0   1  20       15.98       16.86      1.69 o 
   1   1  20       96.01      102.19      3.82 o 
   2   1  20       80.72       92.79      3.67 o 
   3   1  20       17.73       17.05      2.03 o 
   4   1  20       20.26       16.04      3.66 o 
   5   1  20      182.31      207.91      8.87 o 
   6   1  20        3.21       -1.11      3.22 o 
   7   1  20        5.55        2.04      2.75 o 
   8   1  20       15.20       17.02      6.07 o 
   9   1  20        0.52        0.27      3.86 o 
 -13   2  20        0.33       -0.39      1.57 o 
 -12   2  20        5.67        7.64      1.80 o 
 -11   2  20       10.93       12.90      2.18 o 
 -10   2  20        1.76       -0.20      1.22 o 
  -9   2  20       40.96       38.24      2.66 o 
  -8   2  20        9.80        6.63      1.80 o 
  -7   2  20        1.04        0.59      1.00 o 
  -6   2  20        0.40       -0.31      1.10 o 
  -5   2  20       57.49       58.86      3.95 o 
  -4   2  20      208.64      202.26      5.58 o 
  -3   2  20        8.52       10.28      1.69 o 
  -2   2  20       15.46       11.25      1.54 o 
  -1   2  20       18.77       19.00      2.21 o 
   0   2  20        1.14        0.00      1.15 o 
   1   2  20       34.72       39.85      2.91 o 
   2   2  20        0.09       -1.28      1.28 o 
   3   2  20       45.08       51.39      3.88 o 
   4   2  20        0.16       -0.46      1.44 o 
   5   2  20        0.03       -1.39      1.80 o 
   6   2  20        0.03        0.65      2.24 o 
   7   2  20        4.15        6.98      3.72 o 
   8   2  20        4.65        2.19      3.51 o 
 -12   3  20        1.54        3.09      1.73 o 
 -11   3  20        0.91       -0.33      1.37 o 
 -10   3  20        0.27       -1.18      1.18 o 
  -9   3  20        6.76        5.03      1.45 o 
  -8   3  20        8.43        9.15      1.56 o 
  -7   3  20        4.85        3.60      1.20 o 
  -6   3  20        3.39        5.00      1.23 o 
  -5   3  20       12.08       12.63      1.72 o 
  -4   3  20        3.54        1.25      1.08 o 
  -3   3  20        0.02       -0.52      1.03 o 
  -2   3  20        0.69        0.29      1.11 o 
  -1   3  20        1.32        1.80      1.20 o 
   0   3  20        3.04        6.09      1.51 o 
   1   3  20       10.69       10.27      1.93 o 
   2   3  20        7.01        4.31      1.71 o 
   3   3  20       16.47       13.39      2.21 o 
   4   3  20       37.15       33.30      3.19 o 
   5   3  20        0.20        1.14      1.59 o 
   6   3  20        1.88        0.79      1.76 o 
   7   3  20        0.92        2.55      4.91 o 
 -11   4  20        0.00       -1.15      1.69 o 
 -10   4  20        0.07       -1.25      1.25 o 
  -9   4  20        6.54        7.29      1.46 o 
  -8   4  20        0.05       -1.08      1.08 o 
  -7   4  20        2.22        2.73      1.15 o 
  -6   4  20        0.18       -0.91      0.91 o 
  -5   4  20       14.66       15.68      2.42 o 
  -4   4  20       15.71       16.69      1.78 o 
  -3   4  20        1.67        2.90      1.19 o 
  -2   4  20        6.22        3.45      1.33 o 
  -1   4  20       11.61       16.78      3.12 o 
   0   4  20       60.86       57.88      4.17 o 
   1   4  20        3.64        3.44      1.62 o 
   2   4  20        0.36       -0.09      1.26 o 
   3   4  20       15.49       15.14      2.24 o 
   4   4  20        1.14        0.59      1.56 o 
   5   4  20        2.46        3.57      2.11 o 
   6   4  20        3.67        4.05      2.02 o 
  -9   5  20        2.84        1.17      1.66 o 
  -8   5  20        2.29        1.24      1.48 o 
  -7   5  20        1.61        1.85      1.75 o 
  -6   5  20       15.93       21.21      4.09 o 
  -5   5  20       43.68       43.49      6.29 o 
  -4   5  20        4.11        6.42      1.67 o 
  -3   5  20        7.83        5.65      1.70 o 
  -2   5  20        3.30        3.13      1.40 o 
  -1   5  20       39.44       42.31      2.93 o 
   0   5  20        9.91        6.33      1.58 o 
   1   5  20        0.00       -0.59      1.22 o 
   2   5  20        0.01       -1.22      1.22 o 
   3   5  20        0.01        0.85      2.20 o 
   4   5  20        2.00        4.26      2.84 o 
  -6   6  20        1.99        2.32      3.52 o 
  -5   6  20       17.49       19.27      3.59 o 
  -4   6  20        2.70        1.09      2.37 o 
  -3   6  20        7.06        5.36      2.90 o 
  -2   6  20       12.76       17.33      4.07 o 
  -1   6  20        1.25       -1.58      2.18 o 
   0   6  20        0.92        4.63      3.25 o 
   1   6  20        0.61       -1.02      4.11 o 
 -13   1  21        7.43        4.64      1.90 o 
 -12   1  21        2.10        2.48      1.76 o 
 -11   1  21        3.65        2.14      1.76 o 
 -10   1  21        0.11        2.00      1.19 o 
  -9   1  21       20.80       20.52      2.09 o 
  -8   1  21       29.99       30.90      3.90 o 
  -7   1  21       23.86       24.86      2.41 o 
  -6   1  21       36.13       39.96      2.52 o 
  -5   1  21        0.17        0.19      0.96 o 
  -4   1  21        4.99        4.65      1.14 o 
  -3   1  21        6.70        6.37      1.23 o 
  -2   1  21       17.57       23.33      1.83 o 
  -1   1  21       74.79       75.94      2.89 o 
   0   1  21       29.67       22.94      2.24 o 
   1   1  21        3.45        4.33      1.38 o 
   2   1  21       19.34       18.79      2.10 o 
   3   1  21        5.01        1.59      2.88 o 
   4   1  21       88.95       97.67      6.16 o 
   5   1  21        1.33       -0.97      2.21 o 
   6   1  21        1.65        4.23      3.69 o 
   7   1  21        0.99       -1.13      3.77 o 
   8   1  21        4.17        6.80      4.17 o 
 -12   2  21        9.66        9.41      1.91 o 
 -11   2  21        4.15        2.74      1.50 o 
 -10   2  21        0.10        0.00      1.30 o 
  -9   2  21       40.64       47.59      3.01 o 
  -8   2  21       34.25       33.91      2.52 o 
  -7   2  21       17.07       17.39      2.00 o 
  -6   2  21       25.45       26.00      2.34 o 
  -5   2  21       27.58       30.42      3.19 o 
  -4   2  21       28.93       31.35      2.38 o 
  -3   2  21        0.02        0.12      1.03 o 
  -2   2  21        4.29        3.91      1.43 o 
  -1   2  21       50.64       52.50      3.30 o 
   0   2  21       41.06       41.63      2.98 o 
   1   2  21       19.73       23.42      2.38 o 
   2   2  21        6.23        3.55      1.69 o 
   3   2  21        8.23        5.54      1.76 o 
   4   2  21        4.81        1.63      1.74 o 
   5   2  21        0.07       -1.59      1.99 o 
   6   2  21        0.65       -1.94      4.04 o 
   7   2  21        0.68        7.16      3.73 o 
   8   2  21       15.11       19.88      4.79 o 
 -11   3  21        1.82       -0.47      1.41 o 
 -10   3  21        0.09       -1.20      1.20 o 
  -9   3  21        7.73       11.57      1.79 o 
  -8   3  21       15.21       14.44      1.90 o 
  -7   3  21        1.82        0.35      1.08 o 
  -6   3  21        0.00        0.17      1.01 o 
  -5   3  21        7.92        8.28      1.57 o 
  -4   3  21        0.27        0.51      1.19 o 
  -3   3  21        1.52        2.65      1.36 o 
  -2   3  21       18.88       23.86      2.44 o 
  -1   3  21        0.94        1.57      1.35 o 
   0   3  21       22.48       26.79      2.57 o 
   1   3  21       38.31       34.11      4.16 o 
   2   3  21       18.38       17.84      2.47 o 
   3   3  21        6.37        8.64      2.98 o 
   4   3  21        0.45       -0.95      1.58 o 
   5   3  21       13.54       13.80      2.38 o 
   6   3  21       13.34       12.25      6.02 o 
   7   3  21        6.23       14.24      5.99 o 
 -10   4  21        2.87        1.40      1.36 o 
  -9   4  21        2.16        4.21      1.44 o 
  -8   4  21        9.78        8.85      1.55 o 
  -7   4  21       37.12       39.42      2.53 o 
  -6   4  21        1.98        3.91      1.37 o 
  -5   4  21        0.34        0.20      1.43 o 
  -4   4  21       26.93       24.15      2.09 o 
  -3   4  21       30.12       32.69      2.33 o 
  -2   4  21       14.02       14.22      2.56 o 
  -1   4  21        6.15        7.01      1.61 o 
   0   4  21        9.09        9.75      1.84 o 
   1   4  21       11.63       14.02      2.31 o 
   2   4  21        5.24        3.89      1.75 o 
   3   4  21        8.88        5.24      3.18 o 
   4   4  21        2.90        3.18      1.82 o 
   5   4  21        0.00       -0.44      1.65 o 
  -8   5  21        3.94        3.35      2.11 o 
  -7   5  21        4.58        4.57      1.85 o 
  -6   5  21        3.88        1.95      1.66 o 
  -5   5  21        0.54        1.70      1.61 o 
  -4   5  21        6.40        2.55      1.63 o 
  -3   5  21        3.78        3.58      1.57 o 
  -2   5  21       14.32       14.51      3.02 o 
  -1   5  21        2.26        0.23      1.43 o 
   0   5  21        7.73        7.86      1.82 o 
   1   5  21        1.72        2.98      1.55 o 
   2   5  21        2.69        1.72      1.61 o 
   3   5  21        1.61        2.04      2.75 o 
  -3   6  21        0.53        2.71      2.82 o 
  -2   6  21       22.61       24.69      5.29 o 
  -1   6  21        6.81       12.61      3.72 o 
 -12   0  22       15.13       16.02      3.16 o 
 -11   0  22        0.27        0.01      1.99 o 
 -10   0  22        6.08        3.91      2.13 o 
  -9   0  22       25.42       25.54      3.44 o 
  -8   0  22       31.22       33.99      3.63 o 
  -7   0  22       20.82       21.29      3.04 o 
  -6   0  22      148.75      167.38      6.43 o 
  -5   0  22        0.60       -0.47      1.37 o 
  -4   0  22        4.52        3.37      2.21 o 
  -3   0  22      190.52      198.85      6.57 o 
  -2   0  22       27.55       26.27      2.84 o 
  -1   0  22        0.91       -0.88      1.32 o 
   0   0  22      369.60      396.15      9.80 o 
   1   0  22      103.47      112.57      6.49 o 
   2   0  22        0.68        2.33      2.27 o 
   3   0  22       10.87        9.40      2.84 o 
   4   0  22       17.02       16.52      4.73 o 
   5   0  22       90.32      122.61     10.08 o 
 -12   1  22       12.56       15.05      2.49 o 
 -11   1  22        2.46        3.13      1.58 o 
 -10   1  22        8.62        9.59      1.78 o 
  -9   1  22       24.61       24.16      2.36 o 
  -8   1  22       35.49       35.58      2.86 o 
  -7   1  22       27.13       26.62      2.52 o 
  -6   1  22        1.51        1.36      1.28 o 
  -5   1  22        1.28       -0.21      1.12 o 
  -4   1  22       47.93       52.54      3.09 o 
  -3   1  22       63.00       69.21      3.21 o 
  -2   1  22        1.83        0.91      1.09 o 
  -1   1  22        0.07        1.78      1.33 o 
   0   1  22       45.07       47.69      4.64 o 
   1   1  22        5.31        3.01      1.49 o 
   2   1  22       18.58       23.07      2.73 o 
   3   1  22        1.84       -1.66      2.19 o 
   4   1  22        0.68        0.19      3.12 o 
   5   1  22        0.16        5.39      3.67 o 
   6   1  22        3.64        4.45      3.63 o 
   7   1  22        3.94       -1.32      3.31 o 
 -12   2  22       13.28       14.69      2.29 o 
 -11   2  22        5.96        3.29      1.48 o 
 -10   2  22        4.19        5.13      1.53 o 
  -9   2  22        1.27        2.45      1.31 o 
  -8   2  22        7.48        7.67      1.59 o 
  -7   2  22        2.92        2.73      1.29 o 
  -6   2  22        8.59        7.00      1.50 o 
  -5   2  22        2.96        4.23      1.41 o 
  -4   2  22       34.94       34.36      2.62 o 
  -3   2  22       24.36       20.28      2.35 o 
  -2   2  22        0.04       -0.67      1.30 o 
  -1   2  22        4.76        3.74      1.56 o 
   0   2  22        9.68        9.38      1.89 o 
   1   2  22       18.24       19.58      2.32 o 
   2   2  22        1.26        2.43      1.68 o 
   3   2  22       12.84       12.79      2.86 o 
   4   2  22       13.04        7.83      2.73 o 
   5   2  22        0.55        2.21      2.38 o 
   6   2  22        0.40        0.74      2.86 o 
   7   2  22        5.06        2.18      3.54 o 
 -11   3  22        1.37        2.22      1.86 o 
 -10   3  22        0.25        0.55      1.41 o 
  -9   3  22        0.12       -0.89      1.22 o 
  -8   3  22        3.09        2.30      1.34 o 
  -7   3  22        1.08        0.13      1.15 o 
  -6   3  22        0.83       -0.40      1.09 o 
  -5   3  22        3.29        1.57      1.34 o 
  -4   3  22       12.03       10.01      1.87 o 
  -3   3  22       16.74       15.55      2.06 o 
  -2   3  22        2.55        2.10      1.41 o 
  -1   3  22        0.00       -0.26      1.31 o 
   0   3  22        6.80        7.79      2.30 o 
   1   3  22        0.60        0.12      1.50 o 
   2   3  22        8.97        9.09      2.16 o 
   3   3  22       26.24       26.36      3.04 o 
   4   3  22        0.20       -1.16      1.67 o 
   5   3  22        1.47       -1.14      1.72 o 
   6   3  22        1.65       -0.51      2.30 o 
  -9   4  22        3.56        3.79      1.40 o 
  -8   4  22        0.25        0.33      1.23 o 
  -7   4  22       11.85       16.46      1.91 o 
  -6   4  22        7.87        7.93      1.66 o 
  -5   4  22        0.60        0.17      1.75 o 
  -4   4  22        4.08        5.05      1.43 o 
  -3   4  22       16.41       18.60      1.99 o 
  -2   4  22        5.08        2.92      1.59 o 
  -1   4  22        0.74       -0.78      1.30 o 
   0   4  22       19.99       16.13      2.37 o 
   1   4  22        4.25        4.21      1.76 o 
   2   4  22        2.67        2.18      1.73 o 
   3   4  22        6.74        5.82      2.83 o 
   4   4  22        0.04       -0.70      1.63 o 
   5   4  22        5.64        3.90      2.91 o 
  -7   5  22        0.84        1.75      2.16 o 
  -6   5  22        0.06       -1.54      1.54 o 
  -5   5  22        5.22        5.03      1.96 o 
  -4   5  22        1.47        0.82      1.93 o 
  -3   5  22        6.10        8.45      1.95 o 
  -2   5  22       12.74        6.36      1.90 o 
  -1   5  22        2.84        3.37      1.70 o 
   0   5  22        1.10        0.95      1.58 o 
   1   5  22        5.57        7.49      2.04 o 
   2   5  22        7.89       10.42      3.46 o 
 -12   1  23        9.58        8.49      2.09 o 
 -11   1  23        0.81        0.01      1.49 o 
 -10   1  23        0.19        1.00      1.34 o 
  -9   1  23        1.77       -0.72      1.30 o 
  -8   1  23        6.25        2.69      1.56 o 
  -7   1  23       33.98       36.49      2.94 o 
  -6   1  23       18.24       16.88      2.29 o 
  -5   1  23       14.56       17.03      2.09 o 
  -4   1  23       23.17       27.18      2.33 o 
  -3   1  23       60.90       62.75      3.74 o 
  -2   1  23       22.94       28.25      2.37 o 
  -1   1  23       68.51       67.84      3.80 o 
   0   1  23        0.03       -0.11      1.28 o 
   1   1  23        4.68        7.14      1.82 o 
   2   1  23       14.67       16.94      2.82 o 
   3   1  23       11.96       15.00      4.55 o 
   4   1  23        8.00        9.59      2.93 o 
   5   1  23        6.06        7.43      3.99 o 
   6   1  23       10.46       14.90      5.12 o 
   7   1  23        3.45        6.07      4.19 o 
 -11   2  23        1.48        1.59      1.64 o 
 -10   2  23        0.76       -1.34      1.34 o 
  -9   2  23       15.76       15.99      2.08 o 
  -8   2  23        2.90        2.25      1.37 o 
  -7   2  23        0.22       -0.22      1.24 o 
  -6   2  23       21.55       20.81      2.30 o 
  -5   2  23        2.94        2.45      1.35 o 
  -4   2  23        9.51        9.77      1.74 o 
  -3   2  23        6.35        5.12      1.69 o 
  -2   2  23        5.03        2.59      1.56 o 
  -1   2  23        0.99        0.89      1.44 o 
   0   2  23       39.11       36.36      3.03 o 
   1   2  23       18.86       19.72      2.80 o 
   2   2  23        4.07        5.07      1.94 o 
   3   2  23       13.35        9.53      2.34 o 
   4   2  23        1.23        4.31      2.66 o 
   5   2  23        2.25        8.67      5.18 o 
   6   2  23       10.28       17.23      4.58 o 
 -10   3  23        3.55        1.44      1.44 o 
  -9   3  23        0.80        2.03      1.41 o 
  -8   3  23       42.54       46.80      3.51 o 
  -7   3  23       15.02       14.18      1.85 o 
  -6   3  23        4.73        1.03      1.21 o 
  -5   3  23       10.19       11.75      2.20 o 
  -4   3  23        9.55       10.71      2.51 o 
  -3   3  23       18.28       17.38      2.31 o 
  -2   3  23       13.26       10.97      2.04 o 
  -1   3  23       15.24       16.44      2.24 o 
   0   3  23        8.30       12.24      2.36 o 
   1   3  23        6.73        9.64      2.24 o 
   2   3  23       20.85       19.57      3.15 o 
   3   3  23        1.22        2.37      1.87 o 
   4   3  23        0.02       -0.25      1.78 o 
   5   3  23        8.99        8.48      2.93 o 
  -9   4  23        0.26        1.85      1.94 o 
  -8   4  23        7.69        7.71      1.61 o 
  -7   4  23       30.94       36.76      2.85 o 
  -6   4  23        1.52        3.29      1.42 o 
  -5   4  23        1.68        2.45      1.97 o 
  -4   4  23        9.55       15.93      1.96 o 
  -3   4  23        5.52        7.63      2.06 o 
  -2   4  23        0.01       -1.36      1.36 o 
  -1   4  23        4.85        2.37      1.86 o 
   0   4  23        0.84        0.26      1.47 o 
   1   4  23       18.57       17.44      3.95 o 
   2   4  23        0.00       -1.32      2.07 o 
   3   4  23        5.94        6.79      2.07 o 
  -6   5  23        2.78        0.78      1.74 o 
  -5   5  23        0.39        0.31      1.72 o 
  -4   5  23       18.24       19.56      4.94 o 
  -3   5  23        1.33        1.19      1.78 o 
  -2   5  23        2.63        0.21      1.76 o 
  -1   5  23        0.35        3.01      1.88 o 
   0   5  23        4.14        5.18      2.01 o 
   1   5  23       36.23       35.99      3.77 o 
 -11   0  24        1.34        4.21      2.49 o 
 -10   0  24        0.02       -0.49      2.04 o 
  -9   0  24        0.08        0.98      2.08 o 
  -8   0  24       73.86       87.63      5.54 o 
  -7   0  24      112.26      124.31      6.13 o 
  -6   0  24       27.41       32.99      3.58 o 
  -5   0  24       33.18       34.00      4.16 o 
  -4   0  24        4.77        2.04      2.71 o 
  -3   0  24      213.93      234.72      7.65 o 
  -2   0  24       19.86       25.47      4.81 o 
  -1   0  24        0.10       -1.11      1.49 o 
   0   0  24       74.96       87.14     12.21 o 
   1   0  24        0.09        0.62      2.33 o 
   2   0  24       28.34       31.42      4.38 o 
   3   0  24        9.62        7.98      3.17 o 
   4   0  24       58.40       61.45      8.05 o 
 -11   1  24        0.58        0.61      1.59 o 
 -10   1  24        5.39        6.16      1.72 o 
  -9   1  24       13.65       14.23      2.10 o 
  -8   1  24        0.29        0.43      1.45 o 
  -7   1  24        0.55        0.43      1.38 o 
  -6   1  24        0.50       -0.66      1.36 o 
  -5   1  24       15.51       14.88      2.02 o 
  -4   1  24        6.07        5.55      1.55 o 
  -3   1  24       16.91       20.40      2.32 o 
  -2   1  24        0.03        1.34      1.57 o 
  -1   1  24        8.33       11.76      2.16 o 
   0   1  24        0.02       -0.84      1.41 o 
   1   1  24       11.65        8.39      2.72 o 
   2   1  24       54.25       64.07      5.88 o 
   3   1  24        0.10        0.10      2.48 o 
   4   1  24        1.17        3.38      2.74 o 
   5   1  24        9.11       20.10      5.35 o 
   6   1  24       13.16       13.64      4.76 o 
 -10   2  24        4.19        3.08      1.60 o 
  -9   2  24        1.02        0.27      1.32 o 
  -8   2  24        0.00        0.78      1.39 o 
  -7   2  24        0.83        0.94      1.43 o 
  -6   2  24       17.36       13.56      2.03 o 
  -5   2  24       11.00        7.65      1.77 o 
  -4   2  24        0.28        0.73      1.39 o 
  -3   2  24        9.67       10.35      2.13 o 
  -2   2  24        2.87        0.73      1.47 o 
  -1   2  24        0.65       -1.10      1.40 o 
   0   2  24       26.03       32.93      2.99 o 
   1   2  24       10.60        9.07      2.20 o 
   2   2  24        0.03       -0.07      1.92 o 
   3   2  24        1.75       -0.73      2.32 o 
   4   2  24        5.66        6.87      2.96 o 
   5   2  24        0.23        1.45      4.72 o 
  -9   3  24        1.71        4.56      1.64 o 
  -8   3  24        3.57        3.49      1.51 o 
  -7   3  24        0.03        0.26      1.24 o 
  -6   3  24        4.78        2.80      1.65 o 
  -5   3  24       22.64       19.75      2.68 o 
  -4   3  24        0.01       -0.87      2.28 o 
  -3   3  24        0.52       -0.08      1.46 o 
  -2   3  24        5.11        5.08      1.85 o 
  -1   3  24        0.76        1.96      1.70 o 
   0   3  24        0.02       -0.97      1.60 o 
   1   3  24        3.75        2.73      1.83 o 
   2   3  24        3.56        3.54      2.44 o 
   3   3  24        1.69        1.42      1.90 o 
   4   3  24        0.97       -0.39      2.47 o 
  -8   4  24        0.09       -3.22      3.22 o 
  -7   4  24        6.63        6.67      1.77 o 
  -6   4  24        4.94        4.07      1.73 o 
  -5   4  24        0.45        0.11      1.33 o 
  -4   4  24        0.04        1.39      1.32 o 
  -3   4  24        0.19        0.98      1.42 o 
  -2   4  24        1.06       -0.16      1.58 o 
  -1   4  24        0.19        1.31      1.69 o 
   0   4  24        0.70       -0.16      1.65 o 
   1   4  24        0.07        1.94      1.82 o 
   2   4  24        4.77        3.14      1.88 o 
 -10   1  25        0.90        1.36      1.58 o 
  -9   1  25        0.03        0.97      1.41 o 
  -8   1  25        1.39        0.24      1.54 o 
  -7   1  25       15.88       18.08      2.38 o 
  -6   1  25       22.44       23.43      2.56 o 
  -5   1  25        0.51        1.07      1.38 o 
  -4   1  25        6.94        7.65      1.90 o 
  -3   1  25       13.02       10.64      2.62 o 
  -2   1  25        7.05        8.92      2.13 o 
  -1   1  25       41.87       44.38      3.50 o 
   0   1  25        0.00        1.59      1.70 o 
   1   1  25       19.86       22.15      3.21 o 
   2   1  25       14.42       15.73      3.62 o 
   3   1  25        0.10        1.19      2.45 o 
   4   1  25        2.64        8.70      4.43 o 
   5   1  25        1.25        0.55      3.71 o 
 -10   2  25        1.32        0.49      1.59 o 
  -9   2  25        0.93        0.39      1.44 o 
  -8   2  25        5.91        3.74      1.54 o 
  -7   2  25        9.07        8.34      1.94 o 
  -6   2  25        1.49        3.14      1.54 o 
  -5   2  25       11.06       11.31      2.40 o 
  -4   2  25        3.50        5.18      1.89 o 
  -3   2  25        2.20        2.23      1.75 o 
  -2   2  25       12.74       14.22      3.62 o 
  -1   2  25       15.05       17.39      2.48 o 
   0   2  25        9.57        7.09      1.96 o 
   1   2  25        0.95       -1.04      1.80 o 
   2   2  25        6.88        5.47      5.32 o 
   3   2  25        6.93        6.10      2.81 o 
   4   2  25        0.99        1.61      2.70 o 
  -8   3  25       12.04        9.94      1.89 o 
  -7   3  25        0.86        0.17      1.58 o 
  -6   3  25        2.07        0.54      1.54 o 
  -5   3  25       10.66       12.21      2.66 o 
  -4   3  25       16.83       17.97      2.47 o 
  -3   3  25        0.00        0.30      1.45 o 
  -2   3  25        0.31        2.92      1.71 o 
  -1   3  25        6.71        3.88      2.03 o 
   0   3  25        0.43       -0.62      1.67 o 
   1   3  25        3.73        1.87      1.96 o 
   2   3  25        0.00       -1.70      1.70 o 
   3   3  25        0.01       -2.41      2.41 o 
  -6   4  25        2.46        2.99      1.69 o 
  -5   4  25        1.01        0.83      1.88 o 
  -4   4  25        3.34        2.43      1.48 o 
  -3   4  25        2.80        5.62      1.89 o 
  -2   4  25        0.24       -0.31      1.63 o 
  -1   4  25        0.92       -0.09      1.68 o 
   0   4  25       14.12       19.42      2.86 o 
 -10   0  26        5.87        8.84      2.87 o 
  -9   0  26        5.98        5.65      2.64 o 
  -8   0  26       22.69       20.18      4.04 o 
  -7   0  26        5.69        4.50      2.37 o 
  -6   0  26       30.82       32.73      4.04 o 
  -5   0  26        5.41        6.88      3.27 o 
  -4   0  26       10.28       13.29      2.79 o 
  -3   0  26        0.65       -0.07      1.85 o 
  -2   0  26        5.39        1.30      2.79 o 
  -1   0  26        8.70        8.85      3.13 o 
   0   0  26        3.24        5.68      2.99 o 
   1   0  26       21.68       18.38      4.00 o 
   2   0  26        1.41        3.01      3.93 o 
  -9   1  26        3.01        2.89      1.55 o 
  -8   1  26       19.01       18.37      2.63 o 
  -7   1  26       10.77        9.85      2.13 o 
  -6   1  26        0.10       -0.34      1.45 o 
  -5   1  26       17.73       19.21      2.38 o 
  -4   1  26       28.60       28.45      2.68 o 
  -3   1  26        1.58       -1.53      1.66 o 
  -2   1  26        3.59        4.01      2.01 o 
  -1   1  26       59.11       63.57      5.13 o 
   0   1  26       33.60       29.23      3.90 o 
   1   1  26        1.62        0.46      2.29 o 
   2   1  26        0.72       -0.42      6.11 o 
   3   1  26        2.03        6.43      3.31 o 
   4   1  26        2.69        4.76      4.34 o 
  -9   2  26        4.32        0.42      1.78 o 
  -8   2  26        1.00        2.50      1.56 o 
  -7   2  26        0.06       -1.48      1.48 o 
  -6   2  26        8.93        7.58      1.88 o 
  -5   2  26        1.80        3.57      1.94 o 
  -4   2  26        5.81        3.76      1.98 o 
  -3   2  26        1.89        1.76      1.82 o 
  -2   2  26        8.05        6.40      3.19 o 
  -1   2  26        6.68        4.53      1.92 o 
   0   2  26        2.35        3.15      2.65 o 
   1   2  26        1.26        2.48      3.50 o 
   2   2  26        0.01        1.41      3.18 o 
   3   2  26        3.90        8.15      3.32 o 
  -7   3  26        0.90        2.36      2.08 o 
  -6   3  26        0.22        0.41      1.63 o 
  -5   3  26        0.15        0.57      1.81 o 
  -4   3  26        0.01       -1.10      1.59 o 
  -3   3  26        0.64        1.99      1.73 o 
  -2   3  26        0.58        0.74      1.62 o 
  -1   3  26        0.24        0.41      2.27 o 
   0   3  26        0.20       -1.20      1.84 o 
   1   3  26        2.61        2.62      2.05 o 
  -8   1  27        1.54        0.55      1.77 o 
  -7   1  27        1.03        2.40      1.77 o 
  -6   1  27        2.70        0.91      1.62 o 
  -5   1  27       23.02       23.63      2.72 o 
  -4   1  27        1.33       -0.20      1.76 o 
  -3   1  27        1.63       -1.28      1.74 o 
  -2   1  27        4.68        6.95      2.14 o 
  -1   1  27        0.96        2.22      2.54 o 
   0   1  27        6.73        4.22      2.70 o 
   1   1  27       20.44       15.97      3.98 o 
   2   1  27        0.95        1.19      2.81 o 
  -7   2  27        3.67        2.53      1.82 o 
  -6   2  27        2.18        4.21      2.15 o 
  -5   2  27        0.19        0.14      1.82 o 
  -4   2  27        0.11       -0.84      2.10 o 
  -3   2  27        6.02        7.63      2.23 o 
  -2   2  27       11.06       11.70      3.27 o 
  -1   2  27        1.98        4.01      2.01 o 
   0   2  27        0.38       -1.86      1.86 o 
   1   2  27       12.94       14.51      3.63 o 
  -5   3  27        0.67       -1.55      2.06 o 
  -4   3  27        3.21        2.83      2.35 o 
  -3   3  27        3.57        3.40      2.46 o 
  -2   3  27        6.30        9.16      2.93 o 
  -1   3  27        1.05        1.07      2.48 o 
  -7   0  28        2.40        0.92      2.30 o 
  -6   0  28        2.37        4.24      2.43 o 
  -5   0  28        9.99       11.37      3.03 o 
  -4   0  28       30.04       33.11      4.04 o 
  -3   0  28        0.00       -1.03      2.81 o 
  -2   0  28        8.86       11.30      3.80 o 
  -1   0  28       13.66       10.11      4.60 o 
   0   0  28       21.63       20.71      6.32 o 
   1   0  28       15.06       21.71      6.56 o 
  -7   1  28        1.15        2.32      1.79 o 
  -6   1  28        0.01       -0.91      1.57 o 
  -5   1  28        0.36        1.16      2.03 o 
  -4   1  28        2.54        1.38      2.13 o 
  -3   1  28        1.77       -0.92      1.85 o 
  -2   1  28        0.09       -1.27      1.93 o 
  -1   1  28       15.08       12.56      3.34 o 
   0   1  28        0.08       -2.94      2.94 o 
  -5   2  28        0.44        0.90      2.35 o 
  -4   2  28        4.42        5.12      2.15 o 
  -3   2  28        0.90        0.74      1.98 o 
  -2   2  28        2.00        1.22      1.89 o 
  -1   2  28        0.04       -0.75      2.04 o 
                                                 
